# Supplementary material for: Crystal structure of 6-(4-chloro­phen­yl)-6a-nitro-6,6a,6b,7,9,11a-hexa­hydro­spiro[chromeno[3′,4′:3,4]pyrrolo­[1,2-c]thia­zole-11,11′-indeno­[1,2-b]quinoxaline] chloro­form monosolvate
Source: Acta Crystallogr Sect E Struct Rep Online. 2014 Sep 20;70(Pt 10):o1111–2. doi: 10.1107/S1600536814020601 (PMC4257185; doi:10.1107/S1600536814020601)
Supplement: Supplementary file 1 [file e-70-o1111-sup1.cif]

##############################################################################
#                                                                            #
# This CIF contains the data in a paper accepted for publication in          #
# Acta Crystallographica Section E. It conforms to the requirements of       #
# Notes for Authors for Acta Crystallographica Section E, and has been       #
# peer reviewed under the auspices of the IUCr Commission on Journals.       #
#                                                                            #
# Full details of the Crystallographic Information File format               #
# are given in the paper "The Crystallographic Information File (CIF):       #
# a New Standard Archive File for Crystallography" by S. R. Hall, F. H.      #
# Allen and I. D. Brown [Acta Cryst. (1991), A47, 655-685].                  #
#                                                                            #
# The current version of the core CIF dictionary is obtainable from          #
# ftp://ftp.iucr.org/pub/cif_core.dic.                                       #
#                                                                            #
# Software is freely available for graphical display of the structure(s)     #
# in this CIF. For information consult the CIF software page                 #
# http://www.iucr.org/resources/cif/software.                                #
#                                                                            #
# This file may be used for bona fide research purposes within the           #
# scientific community so long as proper attribution is given to the journal # 
# article from which it was obtained.                                        #
#                                                                            #
##############################################################################
data_global
_audit_creation_method     SHELXL-97
_journal_date_recd_electronic     2014-08-20
_journal_date_accepted     2014-09-14
_journal_name_full     'Acta Crystallographica, Section E'
_journal_year     2014
_journal_volume     70
_journal_issue     10
_journal_page_first     o1111
_journal_page_last     o1112
_journal_paper_category     HO
_journal_paper_doi     10.1107/S1600536814020601
_journal_coeditor_code     RN2127
_publ_contact_author_name     'Devadasan Velmurugan'
_publ_contact_author_address
;  CAS in Crystallography and Biophysics
   University of madras
   Maraimalai campus(guindy campus)
   Chennai - 600 025
   India.
;
_publ_contact_author_email     'shirai2011@gmail.com'
_publ_contact_author_fax     '044 091 2499 3057'
_publ_contact_author_phone     '044 091 24484170'
_publ_section_title
;\
Crystal structure of
6-(4-chlorophenyl)-6a-nitro-6,6a,6b,7,9,11a-hexahydrospiro[chromeno[3',4':3,\
4]pyrrolo[1,2-<i>c</i>]thiazole-11,11'-indeno[1,2-<i>b</i>]quinoxaline]
chloroform solvate
;
loop_
    _publ_author_name
    _publ_author_address
    'Nithya Sivakumar'
;
     Mission San Jose High School
     Palm AVE
     Fremont
     CA 94539
     USA
;
    'Vijayan Viswanathan'
;
    Centre of Advanced Study in Crystallography and Biophysics
    University of Madras
    Guindy Campus
    Chennai 600 025
    India
;
    'Jonnalagadda Naga Siva Rao'
;
     Department of Organic Chemistry
     University of Madras
     Guindy Campus
     Chennai 600 025
     India
;
    'Raghavachary Raghunathan'
;
     Department of Organic Chemistry
     University of Madras
     Guindy Campus
     Chennai 600 025
     India
;
    'Devadasan Velmurugan'
;
    Centre of Advanced Study in Crystallography and Biophysics
    University of Madras
    Guindy Campus
    Chennai 600 025
    India
;
data_I
_database_code_depnum_ccdc_archive 'CCDC 1024312'
_audit_creation_method     SHELXL-97
_chemical_name_systematic
;
6-(4-Chlorophenyl)-6a-nitro-6,6a,6b,7,9,11a-hexahydrospiro[chromeno[3',4':3,4]\
pyrrolo[1,2-<i>c</i>]thiazole-11,11'-indeno[1,2-<i>b</i>]quinoxaline]
 chloroform solvate
;
_chemical_name_common     ?
_chemical_formula_moiety     'C33 H23 Cl N4 O3 S1 , C H Cl3'
_chemical_formula_sum     'C34 H24 Cl4 N4 O3 S1'
_chemical_formula_iupac     'C33 H23 Cl N4 O3 S1 , C H Cl3'
_chemical_formula_weight     710.43
_chemical_melting_point     ?
_symmetry_cell_setting     triclinic
_symmetry_space_group_name_H-M     'P -1'
_symmetry_space_group_name_HALL     '-P 1'
loop_
    _symmetry_equiv_pos_as_xyz
    'x, y, z'
    '-x, -y, -z'
_cell_length_a     8.983(5)
_cell_length_b     13.241(5)
_cell_length_c     14.269(5)
_cell_angle_alpha     99.890(5)
_cell_angle_beta     99.204(5)
_cell_angle_gamma     105.519(5)
_cell_volume     1572.7(12)
_cell_formula_units_Z     2
_cell_measurement_reflns_used     6441
_cell_measurement_theta_min     1.48
_cell_measurement_theta_max     26.49
_cell_measurement_temperature     293(2)
_exptl_crystal_description     block
_exptl_crystal_colour     Colourless
_exptl_crystal_size_max     0.20
_exptl_crystal_size_mid     0.15
_exptl_crystal_size_min     0.10
_exptl_crystal_density_diffrn     1.500
_exptl_crystal_density_meas     ?
_exptl_crystal_density_method     'not measured'
_exptl_crystal_F_000     728
_exptl_absorpt_coefficient_mu     0.487
_exptl_absorpt_correction_type     multi-scan
_exptl_absorpt_process_details     '(<i>SADABS</i>; Bruker, 2008)'
_exptl_absorpt_correction_T_min     0.9090
_exptl_absorpt_correction_T_max     0.9530
_exptl_special_details     ?
_diffrn_ambient_temperature     293(2)
_diffrn_radiation_type     MoK\a
_diffrn_radiation_wavelength     0.71073
_diffrn_radiation_source     'fine-focus sealed tube'
_diffrn_radiation_monochromator     graphite
_diffrn_measurement_device_type
                              'Bruker SMART APEXII area-detector diffractometer'
_diffrn_measurement_method     '\w and \f scans'
_diffrn_detector_area_resol_mean     ?
_diffrn_reflns_number     24128
_diffrn_reflns_av_R_equivalents     0.0271
_diffrn_reflns_av_sigmaI/netI     0.0224
_diffrn_reflns_theta_min     1.48
_diffrn_reflns_theta_max     26.49
_diffrn_reflns_theta_full     26.49
_diffrn_measured_fraction_theta_max     0.987
_diffrn_measured_fraction_theta_full     0.987
_diffrn_reflns_limit_h_min     -11
_diffrn_reflns_limit_h_max     10
_diffrn_reflns_limit_k_min     -16
_diffrn_reflns_limit_k_max     16
_diffrn_reflns_limit_l_min     -17
_diffrn_reflns_limit_l_max     17
_diffrn_standards_number     ?
_diffrn_standards_interval_count     ?
_diffrn_standards_interval_time     ?
_diffrn_standards_decay_%     ?
_refine_special_details
;
 Refinement of F^2^ against ALL reflections.  The weighted R-factor wR and
 goodness of fit S are based on F^2^, conventional R-factors R are based
 on F, with F set to zero for negative F^2^. The threshold expression of
 F^2^ > 2sigma(F^2^) is used only for calculating R-factors(gt) etc. and is
 not relevant to the choice of reflections for refinement.  R-factors based
 on F^2^ are statistically about twice as large as those based on F, and R-
 factors based on ALL data will be even larger.
;
_reflns_number_total     6440
_reflns_number_gt     5331
_reflns_threshold_expression     >2sigma(I)
_refine_ls_structure_factor_coef     Fsqd
_refine_ls_matrix_type     full
_refine_ls_R_factor_all     0.0532
_refine_ls_R_factor_gt     0.0433
_refine_ls_wR_factor_gt     0.1131
_refine_ls_wR_factor_ref     0.1211
_refine_ls_goodness_of_fit_ref     1.040
_refine_ls_restrained_S_all     1.063
_refine_ls_number_reflns     6440
_refine_ls_number_parameters     443
_refine_ls_number_restraints     10
_refine_ls_hydrogen_treatment     mixed
_refine_ls_weighting_scheme     calc
_refine_ls_weighting_details
         'calc w=1/[\s^2^(Fo^2^)+(0.0547P)^2^+0.7757P] where P=(Fo^2^+2Fc^2^)/3'
_atom_sites_solution_hydrogens     geom
_atom_sites_solution_primary     direct
_atom_sites_solution_secondary     difmap
_refine_ls_shift/su_max     0.000
_refine_ls_shift/su_mean     0.000
_refine_diff_density_max     0.261
_refine_diff_density_min     -0.348
_refine_ls_extinction_method     none
_refine_ls_extinction_coef     ?
loop_
    _atom_type_symbol
    _atom_type_description
    _atom_type_scat_dispersion_real
    _atom_type_scat_dispersion_imag
    _atom_type_scat_source
    'C' 'C' 0.0033 0.0016
                         'International Tables Vol C Tables 4.2.6.8 and 6.1.1.4'
    'H' 'H' 0.0000 0.0000
                         'International Tables Vol C Tables 4.2.6.8 and 6.1.1.4'
    'N' 'N' 0.0061 0.0033
                         'International Tables Vol C Tables 4.2.6.8 and 6.1.1.4'
    'O' 'O' 0.0106 0.0060
                         'International Tables Vol C Tables 4.2.6.8 and 6.1.1.4'
    'Cl' 'Cl' 0.1484 0.1585
                         'International Tables Vol C Tables 4.2.6.8 and 6.1.1.4'
    'S' 'S' 0.1246 0.1234
                         'International Tables Vol C Tables 4.2.6.8 and 6.1.1.4'
_computing_data_collection     'APEX2 (Bruker, 2008)'
_computing_cell_refinement     'SAINT (Bruker, 2008)'
_computing_data_reduction     'SAINT (Bruker, 2008)'
_computing_structure_solution     'SHELXS97 (Sheldrick, 2008)'
_computing_structure_refinement     'SHELXL97 (Sheldrick, 2008)'
_computing_molecular_graphics     'ORTEP-3 for Windows (Farrugia, 2012)'
_computing_publication_material
                            'SHELXL97 (Sheldrick, 2008) and PLATON (Spek, 2009)'
loop_
    _atom_site_type_symbol
    _atom_site_label
    _atom_site_fract_x
    _atom_site_fract_y
    _atom_site_fract_z
    _atom_site_U_iso_or_equiv
    _atom_site_adp_type
    _atom_site_calc_flag
    _atom_site_refinement_flags
    _atom_site_occupancy
    _atom_site_symmetry_multiplicity
    _atom_site_disorder_assembly
    _atom_site_disorder_group
    C C1 0.9558(2) 0.24923(14) 0.26430(14) 0.0378(4) Uani d . 1 1 . .
    C C2 1.1139(2) 0.28740(17) 0.26134(16) 0.0462(5) Uani d . 1 1 . .
    H H2 1.1429 0.3090 0.2065 0.055 Uiso calc R 1 1 . .
    C C3 1.2286(3) 0.29292(18) 0.34150(17) 0.0514(5) Uani d . 1 1 . .
    H H3 1.3349 0.3168 0.3393 0.062 Uiso calc R 1 1 . .
    C C4 1.1875(3) 0.26356(18) 0.42414(16) 0.0506(5) Uani d . 1 1 . .
    H H4 1.2662 0.2682 0.4771 0.061 Uiso calc R 1 1 . .
    C C5 1.0308(3) 0.22736(17) 0.42910(15) 0.0472(5) Uani d . 1 1 . .
    H H5 1.0029 0.2085 0.4852 0.057 Uiso calc R 1 1 . .
    C C6 0.9154(2) 0.21967(15) 0.34866(14) 0.0392(4) Uani d . 1 1 . .
    C C7 0.7434(2) 0.17972(15) 0.33296(13) 0.0368(4) Uani d . 1 1 . .
    C C8 0.4989(2) 0.10010(16) 0.35382(14) 0.0398(4) Uani d . 1 1 . .
    C C9 0.3958(3) 0.05880(19) 0.41235(16) 0.0507(5) Uani d . 1 1 . .
    H H9 0.4350 0.0647 0.4781 0.061 Uiso calc R 1 1 . .
    C C10 0.2389(3) 0.01025(19) 0.37270(18) 0.0554(6) Uani d . 1 1 . .
    H H10 0.1718 -0.0171 0.4118 0.067 Uiso calc R 1 1 . .
    C C11 0.1773(3) 0.0009(2) 0.27431(18) 0.0559(6) Uani d . 1 1 . .
    H H11 0.0704 -0.0344 0.2481 0.067 Uiso calc R 1 1 . .
    C C12 0.2726(2) 0.04310(18) 0.21622(16) 0.0484(5) Uani d . 1 1 . .
    H H12 0.2302 0.0380 0.1511 0.058 Uiso calc R 1 1 . .
    C C13 0.4351(2) 0.09437(15) 0.25498(14) 0.0380(4) Uani d . 1 1 . .
    C C14 0.6781(2) 0.18146(14) 0.23578(13) 0.0336(4) Uani d . 1 1 . .
    C C15 0.8081(2) 0.23515(14) 0.18649(13) 0.0342(4) Uani d . 1 1 . .
    C C16 0.8824(3) 0.09580(17) 0.07376(16) 0.0453(5) Uani d . 1 1 . .
    H H16A 0.8158 0.0269 0.0332 0.054 Uiso calc R 1 1 . .
    H H16B 0.9282 0.0843 0.1359 0.054 Uiso calc R 1 1 . .
    C C17 0.9659(3) 0.26781(19) -0.00076(17) 0.0502(5) Uani d . 1 1 . .
    H H17A 1.0285 0.3325 0.0476 0.060 Uiso calc R 1 1 . .
    H H17B 0.9673 0.2819 -0.0652 0.060 Uiso calc R 1 1 . .
    C C18 0.7948(2) 0.23140(15) 0.01383(14) 0.0386(4) Uani d . 1 1 . .
    H H18 0.7234 0.1877 -0.0475 0.046 Uiso calc R 1 1 . .
    C C19 0.7302(2) 0.32069(14) 0.05635(13) 0.0364(4) Uani d . 1 1 . .
    C C20 0.8000(2) 0.34680(14) 0.16582(13) 0.0364(4) Uani d . 1 1 . .
    H H20 0.9086 0.3946 0.1779 0.044 Uiso calc R 1 1 . .
    C C21 0.7101(2) 0.40258(14) 0.22642(14) 0.0402(4) Uani d . 1 1 . .
    C C22 0.7699(3) 0.44626(16) 0.32546(16) 0.0524(5) Uani d . 1 1 . .
    H H22 0.8642 0.4379 0.3556 0.063 Uiso calc R 1 1 . .
    C C23 0.6907(4) 0.50206(19) 0.37954(18) 0.0629(7) Uani d . 1 1 . .
    H H23 0.7307 0.5298 0.4460 0.075 Uiso calc R 1 1 . .
    C C24 0.5537(3) 0.51652(19) 0.33561(19) 0.0623(7) Uani d . 1 1 . .
    H H24 0.5022 0.5554 0.3722 0.075 Uiso calc R 1 1 . .
    C C25 0.4912(3) 0.47420(17) 0.23767(18) 0.0531(5) Uani d . 1 1 . .
    H H25 0.3979 0.4843 0.2080 0.064 Uiso calc R 1 1 . .
    C C26 0.5690(2) 0.41621(15) 0.18371(15) 0.0417(4) Uani d . 1 1 . .
    C C27 0.5473(2) 0.28777(15) 0.04070(14) 0.0380(4) Uani d . 1 1 . .
    H H27 0.5156 0.2305 0.0754 0.046 Uiso calc R 1 1 . .
    C C28 0.4524(2) 0.24729(15) -0.06206(14) 0.0376(4) Uani d . 1 1 . .
    C C29 0.4170(3) 0.13901(16) -0.10564(15) 0.0449(5) Uani d . 1 1 . .
    H H29 0.4508 0.0933 -0.0704 0.054 Uiso calc R 1 1 . .
    C C30 0.3326(3) 0.09856(17) -0.20035(16) 0.0487(5) Uani d . 1 1 . .
    H H30 0.3103 0.0262 -0.2294 0.058 Uiso calc R 1 1 . .
    C C31 0.2816(2) 0.16635(18) -0.25153(15) 0.0456(5) Uani d . 1 1 . .
    C C32 0.3109(3) 0.27288(18) -0.20948(16) 0.0502(5) Uani d . 1 1 . .
    H H32 0.2736 0.3175 -0.2444 0.060 Uiso calc R 1 1 . .
    C C33 0.3965(2) 0.31317(16) -0.11469(16) 0.0452(5) Uani d . 1 1 . .
    H H33 0.4169 0.3854 -0.0859 0.054 Uiso calc R 1 1 . .
    N N1 0.6585(2) 0.14220(14) 0.39299(12) 0.0429(4) Uani d . 1 1 . .
    N N2 0.52868(19) 0.13826(12) 0.19513(11) 0.0370(3) Uani d . 1 1 . .
    N N3 0.79030(19) 0.16833(12) 0.08831(11) 0.0363(3) Uani d . 1 1 . .
    N N4 0.7818(2) 0.41753(14) 0.01250(14) 0.0459(4) Uani d . 1 1 . .
    O O1 0.50296(17) 0.37741(11) 0.08576(10) 0.0462(3) Uani d . 1 1 . .
    O O2 0.8318(2) 0.50626(13) 0.06648(14) 0.0721(5) Uani d . 1 1 . .
    O O3 0.7643(2) 0.40034(15) -0.07547(12) 0.0647(5) Uani d . 1 1 . .
    Cl Cl1 0.18217(8) 0.11507(6) -0.37305(4) 0.0697(2) Uani d . 1 1 . .
    S S1 1.04129(7) 0.15659(5) 0.01349(5) 0.05568(17) Uani d . 1 1 . .
    C C34 0.7767(3) 0.2814(2) 0.6293(2) 0.0704(7) Uani d D 1 1 . .
    H H34 0.7625 0.2172 0.5788 0.084 Uiso calc RD 1 1 A 1
    Cl Cl2 0.6187(6) 0.2425(5) 0.6852(5) 0.1032(16) Uani d PD 0.508(14) 1 B 1
    Cl Cl3 0.9474(6) 0.2911(5) 0.7085(4) 0.0962(11) Uani d PD 0.508(14) 1 B 1
    Cl Cl4 0.7716(6) 0.3776(3) 0.5647(2) 0.0990(11) Uani d PD 0.508(14) 1 B 1
    Cl Cl4' 0.7955(7) 0.4117(9) 0.6045(12) 0.168(3) Uani d PD 0.492(14) 1 B 2
    Cl Cl3' 0.9441(7) 0.3240(10) 0.7237(5) 0.133(2) Uani d PD 0.492(14) 1 B 2
    Cl Cl2' 0.6026(7) 0.2434(3) 0.6676(6) 0.0987(15) Uani d PD 0.492(14) 1 B 2
loop_
    _atom_site_aniso_label
    _atom_site_aniso_U_11
    _atom_site_aniso_U_22
    _atom_site_aniso_U_33
    _atom_site_aniso_U_12
    _atom_site_aniso_U_13
    _atom_site_aniso_U_23
    C1 0.0394(10) 0.0330(9) 0.0414(10) 0.0128(8) 0.0062(8) 0.0090(7)
    C2 0.0401(11) 0.0457(11) 0.0516(12) 0.0111(9) 0.0071(9) 0.0138(9)
    C3 0.0363(11) 0.0480(12) 0.0642(14) 0.0097(9) 0.0032(10) 0.0101(10)
    C4 0.0463(12) 0.0497(12) 0.0495(12) 0.0163(10) -0.0046(9) 0.0059(9)
    C5 0.0491(12) 0.0534(12) 0.0385(10) 0.0190(10) 0.0020(9) 0.0102(9)
    C6 0.0424(11) 0.0359(9) 0.0393(10) 0.0155(8) 0.0047(8) 0.0068(8)
    C7 0.0412(10) 0.0355(9) 0.0355(9) 0.0155(8) 0.0076(8) 0.0074(7)
    C8 0.0422(11) 0.0411(10) 0.0400(10) 0.0158(8) 0.0107(8) 0.0129(8)
    C9 0.0537(13) 0.0610(13) 0.0460(11) 0.0205(11) 0.0172(10) 0.0238(10)
    C10 0.0523(13) 0.0624(14) 0.0604(14) 0.0165(11) 0.0249(11) 0.0268(11)
    C11 0.0402(12) 0.0619(14) 0.0651(14) 0.0091(10) 0.0135(10) 0.0217(11)
    C12 0.0414(11) 0.0565(12) 0.0472(11) 0.0133(9) 0.0077(9) 0.0159(9)
    C13 0.0397(10) 0.0372(9) 0.0409(10) 0.0145(8) 0.0113(8) 0.0121(8)
    C14 0.0389(10) 0.0299(8) 0.0349(9) 0.0143(7) 0.0082(7) 0.0083(7)
    C15 0.0365(10) 0.0329(9) 0.0351(9) 0.0124(7) 0.0079(7) 0.0094(7)
    C16 0.0530(12) 0.0427(11) 0.0488(11) 0.0237(9) 0.0165(9) 0.0132(9)
    C17 0.0502(12) 0.0583(13) 0.0578(13) 0.0256(10) 0.0245(10) 0.0273(10)
    C18 0.0424(10) 0.0431(10) 0.0371(9) 0.0190(8) 0.0126(8) 0.0139(8)
    C19 0.0394(10) 0.0352(9) 0.0406(10) 0.0144(8) 0.0116(8) 0.0164(8)
    C20 0.0369(10) 0.0319(9) 0.0413(10) 0.0108(7) 0.0076(8) 0.0111(7)
    C21 0.0489(11) 0.0280(9) 0.0453(10) 0.0121(8) 0.0130(9) 0.0090(7)
    C22 0.0690(15) 0.0371(10) 0.0485(12) 0.0188(10) 0.0070(10) 0.0044(9)
    C23 0.096(2) 0.0442(12) 0.0483(12) 0.0250(13) 0.0170(13) 0.0011(10)
    C24 0.0866(19) 0.0445(12) 0.0661(15) 0.0280(12) 0.0358(14) 0.0091(11)
    C25 0.0581(14) 0.0441(11) 0.0673(14) 0.0228(10) 0.0262(11) 0.0162(10)
    C26 0.0482(11) 0.0329(9) 0.0477(11) 0.0131(8) 0.0166(9) 0.0119(8)
    C27 0.0416(10) 0.0363(9) 0.0413(10) 0.0157(8) 0.0110(8) 0.0142(8)
    C28 0.0353(10) 0.0386(10) 0.0433(10) 0.0127(8) 0.0099(8) 0.0169(8)
    C29 0.0498(12) 0.0388(10) 0.0505(11) 0.0166(9) 0.0083(9) 0.0187(9)
    C30 0.0511(12) 0.0414(11) 0.0507(12) 0.0116(9) 0.0089(9) 0.0089(9)
    C31 0.0351(10) 0.0568(12) 0.0423(10) 0.0076(9) 0.0067(8) 0.0160(9)
    C32 0.0441(11) 0.0514(12) 0.0577(13) 0.0144(9) 0.0030(10) 0.0272(10)
    C33 0.0447(11) 0.0373(10) 0.0552(12) 0.0147(8) 0.0050(9) 0.0165(9)
    N1 0.0461(10) 0.0496(9) 0.0365(8) 0.0175(8) 0.0095(7) 0.0140(7)
    N2 0.0371(8) 0.0394(8) 0.0368(8) 0.0128(7) 0.0081(6) 0.0123(6)
    N3 0.0429(9) 0.0350(8) 0.0361(8) 0.0175(7) 0.0110(7) 0.0106(6)
    N4 0.0445(10) 0.0473(10) 0.0564(11) 0.0190(8) 0.0156(8) 0.0270(8)
    O1 0.0474(8) 0.0479(8) 0.0500(8) 0.0256(7) 0.0110(6) 0.0107(6)
    O2 0.0983(14) 0.0397(9) 0.0797(12) 0.0129(9) 0.0248(11) 0.0246(8)
    O3 0.0767(12) 0.0735(11) 0.0547(10) 0.0232(9) 0.0188(8) 0.0379(8)
    Cl1 0.0578(4) 0.0930(5) 0.0459(3) 0.0096(3) -0.0003(3) 0.0145(3)
    S1 0.0528(3) 0.0631(4) 0.0671(4) 0.0324(3) 0.0256(3) 0.0216(3)
    C34 0.0609(16) 0.0823(18) 0.0741(17) 0.0275(14) 0.0249(13) 0.0148(14)
    Cl2 0.0616(18) 0.159(4) 0.0890(18) 0.0206(16) 0.0457(14) 0.0199(16)
    Cl3 0.0606(15) 0.104(2) 0.119(2) 0.0311(14) -0.0016(12) 0.0197(15)
    Cl4 0.149(3) 0.0942(17) 0.080(2) 0.0599(16) 0.0426(13) 0.0360(13)
    Cl4' 0.090(2) 0.177(5) 0.299(9) 0.064(3) 0.071(4) 0.157(6)
    Cl3' 0.072(2) 0.189(6) 0.121(3) -0.001(3) -0.0016(19) 0.072(4)
    Cl2' 0.0620(17) 0.079(2) 0.157(4) 0.0165(13) 0.037(2) 0.0274(19)
_geom_special_details
;
 All esds (except the esd in the dihedral angle between two l.s. planes)
 are estimated using the full covariance matrix.  The cell esds are taken
 into account individually in the estimation of esds in distances, angles
 and torsion angles; correlations between esds in cell parameters are only
 used when they are defined by crystal symmetry.  An approximate (isotropic)
 treatment of cell esds is used for estimating esds involving l.s. planes.
;
loop_
    _geom_bond_atom_site_label_1
    _geom_bond_atom_site_label_2
    _geom_bond_site_symmetry_2
    _geom_bond_distance
    _geom_bond_publ_flag
    C1 C2 . 1.384(3) ?
    C1 C6 . 1.400(3) ?
    C1 C15 . 1.534(3) ?
    C2 C3 . 1.389(3) ?
    C2 H2 . 0.9300 ?
    C3 C4 . 1.378(3) ?
    C3 H3 . 0.9300 ?
    C4 C5 . 1.378(3) ?
    C4 H4 . 0.9300 ?
    C5 C6 . 1.387(3) ?
    C5 H5 . 0.9300 ?
    C6 C7 . 1.459(3) ?
    C7 N1 . 1.309(3) ?
    C7 C14 . 1.423(3) ?
    C8 N1 . 1.375(3) ?
    C8 C9 . 1.410(3) ?
    C8 C13 . 1.416(3) ?
    C9 C10 . 1.362(3) ?
    C9 H9 . 0.9300 ?
    C10 C11 . 1.395(3) ?
    C10 H10 . 0.9300 ?
    C11 C12 . 1.365(3) ?
    C11 H11 . 0.9300 ?
    C12 C13 . 1.407(3) ?
    C12 H12 . 0.9300 ?
    C13 N2 . 1.383(2) ?
    C14 N2 . 1.301(2) ?
    C14 C15 . 1.534(3) ?
    C15 N3 . 1.482(2) ?
    C15 C20 . 1.574(2) ?
    C16 N3 . 1.436(3) ?
    C16 S1 . 1.855(2) ?
    C16 H16A . 0.9700 ?
    C16 H16B . 0.9700 ?
    C17 C18 . 1.542(3) ?
    C17 S1 . 1.806(2) ?
    C17 H17A . 0.9700 ?
    C17 H17B . 0.9700 ?
    C18 N3 . 1.459(2) ?
    C18 C19 . 1.529(3) ?
    C18 H18 . 0.9800 ?
    C19 N4 . 1.517(2) ?
    C19 C20 . 1.529(3) ?
    C19 C27 . 1.551(3) ?
    C20 C21 . 1.506(3) ?
    C20 H20 . 0.9800 ?
    C21 C26 . 1.387(3) ?
    C21 C22 . 1.389(3) ?
    C22 C23 . 1.382(3) ?
    C22 H22 . 0.9300 ?
    C23 C24 . 1.365(4) ?
    C23 H23 . 0.9300 ?
    C24 C25 . 1.376(4) ?
    C24 H24 . 0.9300 ?
    C25 C26 . 1.388(3) ?
    C25 H25 . 0.9300 ?
    C26 O1 . 1.376(2) ?
    C27 O1 . 1.433(2) ?
    C27 C28 . 1.500(3) ?
    C27 H27 . 0.9800 ?
    C28 C33 . 1.384(3) ?
    C28 C29 . 1.389(3) ?
    C29 C30 . 1.376(3) ?
    C29 H29 . 0.9300 ?
    C30 C31 . 1.374(3) ?
    C30 H30 . 0.9300 ?
    C31 C32 . 1.371(3) ?
    C31 Cl1 . 1.744(2) ?
    C32 C33 . 1.380(3) ?
    C32 H32 . 0.9300 ?
    C33 H33 . 0.9300 ?
    N4 O2 . 1.213(2) ?
    N4 O3 . 1.213(2) ?
    C34 Cl4 . 1.702(4) ?
    C34 Cl3 . 1.713(5) ?
    C34 Cl2' . 1.716(4) ?
    C34 Cl2 . 1.740(4) ?
    C34 Cl3' . 1.741(5) ?
    C34 Cl4' . 1.789(5) ?
    C34 H34 . 0.9800 ?
loop_
    _geom_angle_atom_site_label_1
    _geom_angle_atom_site_label_2
    _geom_angle_atom_site_label_3
    _geom_angle_site_symmetry_1
    _geom_angle_site_symmetry_3
    _geom_angle
    _geom_angle_publ_flag
    C2 C1 C6 . . 119.32(18) ?
    C2 C1 C15 . . 129.22(18) ?
    C6 C1 C15 . . 111.44(17) ?
    C1 C2 C3 . . 119.0(2) ?
    C1 C2 H2 . . 120.5 ?
    C3 C2 H2 . . 120.5 ?
    C4 C3 C2 . . 121.1(2) ?
    C4 C3 H3 . . 119.4 ?
    C2 C3 H3 . . 119.4 ?
    C5 C4 C3 . . 120.6(2) ?
    C5 C4 H4 . . 119.7 ?
    C3 C4 H4 . . 119.7 ?
    C4 C5 C6 . . 118.6(2) ?
    C4 C5 H5 . . 120.7 ?
    C6 C5 H5 . . 120.7 ?
    C5 C6 C1 . . 121.27(19) ?
    C5 C6 C7 . . 129.75(19) ?
    C1 C6 C7 . . 108.95(16) ?
    N1 C7 C14 . . 123.79(18) ?
    N1 C7 C6 . . 128.09(17) ?
    C14 C7 C6 . . 108.01(16) ?
    N1 C8 C9 . . 119.51(18) ?
    N1 C8 C13 . . 121.63(17) ?
    C9 C8 C13 . . 118.84(19) ?
    C10 C9 C8 . . 120.1(2) ?
    C10 C9 H9 . . 120.0 ?
    C8 C9 H9 . . 120.0 ?
    C9 C10 C11 . . 121.0(2) ?
    C9 C10 H10 . . 119.5 ?
    C11 C10 H10 . . 119.5 ?
    C12 C11 C10 . . 120.6(2) ?
    C12 C11 H11 . . 119.7 ?
    C10 C11 H11 . . 119.7 ?
    C11 C12 C13 . . 119.9(2) ?
    C11 C12 H12 . . 120.0 ?
    C13 C12 H12 . . 120.0 ?
    N2 C13 C12 . . 118.86(18) ?
    N2 C13 C8 . . 121.60(18) ?
    C12 C13 C8 . . 119.54(18) ?
    N2 C14 C7 . . 123.09(17) ?
    N2 C14 C15 . . 126.01(16) ?
    C7 C14 C15 . . 110.84(16) ?
    N3 C15 C14 . . 110.17(14) ?
    N3 C15 C1 . . 118.11(16) ?
    C14 C15 C1 . . 100.26(14) ?
    N3 C15 C20 . . 103.63(14) ?
    C14 C15 C20 . . 114.11(15) ?
    C1 C15 C20 . . 111.03(14) ?
    N3 C16 S1 . . 108.00(14) ?
    N3 C16 H16A . . 110.1 ?
    S1 C16 H16A . . 110.1 ?
    N3 C16 H16B . . 110.1 ?
    S1 C16 H16B . . 110.1 ?
    H16A C16 H16B . . 108.4 ?
    C18 C17 S1 . . 104.77(14) ?
    C18 C17 H17A . . 110.8 ?
    S1 C17 H17A . . 110.8 ?
    C18 C17 H17B . . 110.8 ?
    S1 C17 H17B . . 110.8 ?
    H17A C17 H17B . . 108.9 ?
    N3 C18 C19 . . 101.95(14) ?
    N3 C18 C17 . . 108.61(16) ?
    C19 C18 C17 . . 116.08(17) ?
    N3 C18 H18 . . 110.0 ?
    C19 C18 H18 . . 110.0 ?
    C17 C18 H18 . . 110.0 ?
    N4 C19 C20 . . 111.80(15) ?
    N4 C19 C18 . . 110.45(15) ?
    C20 C19 C18 . . 104.34(15) ?
    N4 C19 C27 . . 107.53(15) ?
    C20 C19 C27 . . 108.23(15) ?
    C18 C19 C27 . . 114.53(16) ?
    C21 C20 C19 . . 113.44(16) ?
    C21 C20 C15 . . 115.47(15) ?
    C19 C20 C15 . . 103.65(14) ?
    C21 C20 H20 . . 108.0 ?
    C19 C20 H20 . . 108.0 ?
    C15 C20 H20 . . 108.0 ?
    C26 C21 C22 . . 118.26(19) ?
    C26 C21 C20 . . 120.69(18) ?
    C22 C21 C20 . . 120.98(19) ?
    C23 C22 C21 . . 120.6(2) ?
    C23 C22 H22 . . 119.7 ?
    C21 C22 H22 . . 119.7 ?
    C24 C23 C22 . . 120.2(2) ?
    C24 C23 H23 . . 119.9 ?
    C22 C23 H23 . . 119.9 ?
    C23 C24 C25 . . 120.7(2) ?
    C23 C24 H24 . . 119.7 ?
    C25 C24 H24 . . 119.7 ?
    C24 C25 C26 . . 119.2(2) ?
    C24 C25 H25 . . 120.4 ?
    C26 C25 H25 . . 120.4 ?
    O1 C26 C21 . . 122.08(18) ?
    O1 C26 C25 . . 116.8(2) ?
    C21 C26 C25 . . 121.1(2) ?
    O1 C27 C28 . . 108.27(15) ?
    O1 C27 C19 . . 108.82(15) ?
    C28 C27 C19 . . 117.68(16) ?
    O1 C27 H27 . . 107.2 ?
    C28 C27 H27 . . 107.2 ?
    C19 C27 H27 . . 107.2 ?
    C33 C28 C29 . . 118.66(18) ?
    C33 C28 C27 . . 122.61(18) ?
    C29 C28 C27 . . 118.72(17) ?
    C30 C29 C28 . . 120.79(18) ?
    C30 C29 H29 . . 119.6 ?
    C28 C29 H29 . . 119.6 ?
    C31 C30 C29 . . 119.2(2) ?
    C31 C30 H30 . . 120.4 ?
    C29 C30 H30 . . 120.4 ?
    C32 C31 C30 . . 121.22(19) ?
    C32 C31 Cl1 . . 120.13(17) ?
    C30 C31 Cl1 . . 118.63(17) ?
    C31 C32 C33 . . 119.29(19) ?
    C31 C32 H32 . . 120.4 ?
    C33 C32 H32 . . 120.4 ?
    C32 C33 C28 . . 120.76(19) ?
    C32 C33 H33 . . 119.6 ?
    C28 C33 H33 . . 119.6 ?
    C7 N1 C8 . . 114.63(16) ?
    C14 N2 C13 . . 114.98(16) ?
    C16 N3 C18 . . 110.27(15) ?
    C16 N3 C15 . . 120.50(15) ?
    C18 N3 C15 . . 112.00(14) ?
    O2 N4 O3 . . 124.58(18) ?
    O2 N4 C19 . . 118.49(17) ?
    O3 N4 C19 . . 116.88(18) ?
    C26 O1 C27 . . 114.72(15) ?
    C17 S1 C16 . . 93.00(10) ?
    Cl4 C34 Cl3 . . 120.1(3) ?
    Cl4 C34 Cl2' . . 109.5(3) ?
    Cl3 C34 Cl2' . . 117.4(4) ?
    Cl4 C34 Cl2 . . 116.2(3) ?
    Cl3 C34 Cl2 . . 108.3(4) ?
    Cl2' C34 Cl2 . . 9.0(5) ?
    Cl4 C34 Cl3' . . 111.2(4) ?
    Cl3 C34 Cl3' . . 15.4(5) ?
    Cl2' C34 Cl3' . . 113.5(4) ?
    Cl2 C34 Cl3' . . 104.8(4) ?
    Cl4 C34 Cl4' . . 20.5(6) ?
    Cl3 C34 Cl4' . . 107.1(5) ?
    Cl2' C34 Cl4' . . 106.6(3) ?
    Cl2 C34 Cl4' . . 110.7(4) ?
    Cl3' C34 Cl4' . . 95.2(8) ?
    Cl4 C34 H34 . . 103.2 ?
    Cl3 C34 H34 . . 103.2 ?
    Cl2' C34 H34 . . 100.0 ?
    Cl2 C34 H34 . . 103.2 ?
    Cl3' C34 H34 . . 118.5 ?
    Cl4' C34 H34 . . 123.3 ?
loop_
    _geom_torsion_atom_site_label_1
    _geom_torsion_atom_site_label_2
    _geom_torsion_atom_site_label_3
    _geom_torsion_atom_site_label_4
    _geom_torsion_site_symmetry_1
    _geom_torsion_site_symmetry_2
    _geom_torsion_site_symmetry_3
    _geom_torsion_site_symmetry_4
    _geom_torsion
    _geom_torsion_publ_flag
    C6 C1 C2 C3 . . . . 1.6(3) ?
    C15 C1 C2 C3 . . . . -179.92(19) ?
    C1 C2 C3 C4 . . . . -1.6(3) ?
    C2 C3 C4 C5 . . . . 0.3(3) ?
    C3 C4 C5 C6 . . . . 0.9(3) ?
    C4 C5 C6 C1 . . . . -0.9(3) ?
    C4 C5 C6 C7 . . . . 176.9(2) ?
    C2 C1 C6 C5 . . . . -0.4(3) ?
    C15 C1 C6 C5 . . . . -179.12(18) ?
    C2 C1 C6 C7 . . . . -178.52(17) ?
    C15 C1 C6 C7 . . . . 2.7(2) ?
    C5 C6 C7 N1 . . . . 0.5(3) ?
    C1 C6 C7 N1 . . . . 178.44(19) ?
    C5 C6 C7 C14 . . . . -175.9(2) ?
    C1 C6 C7 C14 . . . . 2.1(2) ?
    N1 C8 C9 C10 . . . . -175.5(2) ?
    C13 C8 C9 C10 . . . . 2.8(3) ?
    C8 C9 C10 C11 . . . . -0.3(4) ?
    C9 C10 C11 C12 . . . . -1.9(4) ?
    C10 C11 C12 C13 . . . . 1.5(4) ?
    C11 C12 C13 N2 . . . . -178.8(2) ?
    C11 C12 C13 C8 . . . . 1.1(3) ?
    N1 C8 C13 N2 . . . . -5.0(3) ?
    C9 C8 C13 N2 . . . . 176.71(18) ?
    N1 C8 C13 C12 . . . . 175.10(19) ?
    C9 C8 C13 C12 . . . . -3.2(3) ?
    N1 C7 C14 N2 . . . . -5.4(3) ?
    C6 C7 C14 N2 . . . . 171.10(17) ?
    N1 C7 C14 C15 . . . . 177.37(17) ?
    C6 C7 C14 C15 . . . . -6.1(2) ?
    N2 C14 C15 N3 . . . . -44.7(2) ?
    C7 C14 C15 N3 . . . . 132.38(16) ?
    N2 C14 C15 C1 . . . . -169.92(17) ?
    C7 C14 C15 C1 . . . . 7.18(18) ?
    N2 C14 C15 C20 . . . . 71.4(2) ?
    C7 C14 C15 C20 . . . . -111.55(17) ?
    C2 C1 C15 N3 . . . . 55.9(3) ?
    C6 C1 C15 N3 . . . . -125.49(17) ?
    C2 C1 C15 C14 . . . . 175.49(19) ?
    C6 C1 C15 C14 . . . . -5.90(19) ?
    C2 C1 C15 C20 . . . . -63.6(3) ?
    C6 C1 C15 C20 . . . . 115.06(17) ?
    S1 C17 C18 N3 . . . . 36.06(19) ?
    S1 C17 C18 C19 . . . . 150.14(14) ?
    N3 C18 C19 N4 . . . . 158.18(15) ?
    C17 C18 C19 N4 . . . . 40.4(2) ?
    N3 C18 C19 C20 . . . . 37.89(18) ?
    C17 C18 C19 C20 . . . . -79.93(19) ?
    N3 C18 C19 C27 . . . . -80.24(18) ?
    C17 C18 C19 C27 . . . . 161.94(16) ?
    N4 C19 C20 C21 . . . . 81.17(19) ?
    C18 C19 C20 C21 . . . . -159.45(15) ?
    C27 C19 C20 C21 . . . . -37.1(2) ?
    N4 C19 C20 C15 . . . . -152.85(15) ?
    C18 C19 C20 C15 . . . . -33.46(18) ?
    C27 C19 C20 C15 . . . . 88.90(17) ?
    N3 C15 C20 C21 . . . . 140.83(16) ?
    C14 C15 C20 C21 . . . . 21.0(2) ?
    C1 C15 C20 C21 . . . . -91.4(2) ?
    N3 C15 C20 C19 . . . . 16.14(18) ?
    C14 C15 C20 C19 . . . . -103.68(17) ?
    C1 C15 C20 C19 . . . . 143.92(15) ?
    C19 C20 C21 C26 . . . . 6.5(2) ?
    C15 C20 C21 C26 . . . . -113.0(2) ?
    C19 C20 C21 C22 . . . . -170.39(17) ?
    C15 C20 C21 C22 . . . . 70.2(2) ?
    C26 C21 C22 C23 . . . . -0.2(3) ?
    C20 C21 C22 C23 . . . . 176.7(2) ?
    C21 C22 C23 C24 . . . . -1.2(4) ?
    C22 C23 C24 C25 . . . . 1.3(4) ?
    C23 C24 C25 C26 . . . . 0.1(4) ?
    C22 C21 C26 O1 . . . . 178.72(18) ?
    C20 C21 C26 O1 . . . . 1.8(3) ?
    C22 C21 C26 C25 . . . . 1.6(3) ?
    C20 C21 C26 C25 . . . . -175.35(18) ?
    C24 C25 C26 O1 . . . . -178.82(19) ?
    C24 C25 C26 C21 . . . . -1.5(3) ?
    N4 C19 C27 O1 . . . . -58.19(19) ?
    C20 C19 C27 O1 . . . . 62.75(18) ?
    C18 C19 C27 O1 . . . . 178.65(14) ?
    N4 C19 C27 C28 . . . . 65.4(2) ?
    C20 C19 C27 C28 . . . . -173.70(15) ?
    C18 C19 C27 C28 . . . . -57.8(2) ?
    O1 C27 C28 C33 . . . . 28.0(3) ?
    C19 C27 C28 C33 . . . . -95.8(2) ?
    O1 C27 C28 C29 . . . . -150.91(18) ?
    C19 C27 C28 C29 . . . . 85.3(2) ?
    C33 C28 C29 C30 . . . . 2.1(3) ?
    C27 C28 C29 C30 . . . . -178.90(19) ?
    C28 C29 C30 C31 . . . . -0.7(3) ?
    C29 C30 C31 C32 . . . . -1.1(3) ?
    C29 C30 C31 Cl1 . . . . 177.28(17) ?
    C30 C31 C32 C33 . . . . 1.5(3) ?
    Cl1 C31 C32 C33 . . . . -176.85(17) ?
    C31 C32 C33 C28 . . . . -0.1(3) ?
    C29 C28 C33 C32 . . . . -1.7(3) ?
    C27 C28 C33 C32 . . . . 179.35(19) ?
    C14 C7 N1 C8 . . . . 2.2(3) ?
    C6 C7 N1 C8 . . . . -173.56(18) ?
    C9 C8 N1 C7 . . . . -179.09(19) ?
    C13 C8 N1 C7 . . . . 2.7(3) ?
    C7 C14 N2 C13 . . . . 2.9(3) ?
    C15 C14 N2 C13 . . . . 179.67(16) ?
    C12 C13 N2 C14 . . . . -178.15(18) ?
    C8 C13 N2 C14 . . . . 2.0(3) ?
    S1 C16 N3 C18 . . . . 28.37(19) ?
    S1 C16 N3 C15 . . . . -104.55(16) ?
    C19 C18 N3 C16 . . . . -165.78(16) ?
    C17 C18 N3 C16 . . . . -42.7(2) ?
    C19 C18 N3 C15 . . . . -28.66(19) ?
    C17 C18 N3 C15 . . . . 94.39(19) ?
    C14 C15 N3 C16 . . . . -97.3(2) ?
    C1 C15 N3 C16 . . . . 16.9(2) ?
    C20 C15 N3 C16 . . . . 140.19(17) ?
    C14 C15 N3 C18 . . . . 130.46(16) ?
    C1 C15 N3 C18 . . . . -115.26(18) ?
    C20 C15 N3 C18 . . . . 7.99(19) ?
    C20 C19 N4 O2 . . . . -19.1(3) ?
    C18 C19 N4 O2 . . . . -134.8(2) ?
    C27 C19 N4 O2 . . . . 99.6(2) ?
    C20 C19 N4 O3 . . . . 163.49(18) ?
    C18 C19 N4 O3 . . . . 47.8(2) ?
    C27 C19 N4 O3 . . . . -77.8(2) ?
    C21 C26 O1 C27 . . . . 25.0(2) ?
    C25 C26 O1 C27 . . . . -157.73(18) ?
    C28 C27 O1 C26 . . . . 173.69(15) ?
    C19 C27 O1 C26 . . . . -57.3(2) ?
    C18 C17 S1 C16 . . . . -16.90(16) ?
    N3 C16 S1 C17 . . . . -5.54(16) ?
loop_
    _geom_hbond_atom_site_label_D
    _geom_hbond_atom_site_label_H
    _geom_hbond_atom_site_label_A
    _geom_hbond_site_symmetry_A
    _geom_hbond_distance_DH
    _geom_hbond_distance_HA
    _geom_hbond_distance_DA
    _geom_hbond_angle_DHA
    C34 H34 N1 ..... 0.98 2.59 3.401(3) 140.4
    C27 H27 N2 ..... 0.98 2.27 3.200(3) 158.1
