# Supplementary material for: Crystal structure of 6-(4-chloro­phen­yl)-6a-nitro-6,6a,6b,7,9,11a-hexa­hydro­spiro[chromeno[3′,4′:3,4]pyrrolo­[1,2-c]thia­zole-11,11′-indeno­[1,2-b]quinoxaline] chloro­form monosolvate
Source: Acta Crystallogr Sect E Struct Rep Online. 2014 Sep 20;70(Pt 10):o1111–2. doi: 10.1107/S1600536814020601 (PMC4257185; doi:10.1107/S1600536814020601)
Supplement: Supplementary file 2 [file e-70-o1111-Isup2.hkl]

# 
# h,k,l, Fc-squared, Fo-squared, sigma(Fo-squared) and status flag 
# 
data_I
_shelx_title ' RAO_MP19_0m in P-1' 
_shelx_refln_list_code          4 
_shelx_F_calc_maximum      230.64 
_exptl_crystal_F_000       728.00 
_reflns_d_resolution_high  0.7968 
 
loop_ 
 _symmetry_equiv_pos_as_xyz 
 'x, y, z' 
 '-x, -y, -z' 
 
_cell_length_a     8.9830 
_cell_length_b    13.2410 
_cell_length_c    14.2690 
_cell_angle_alpha  99.890 
_cell_angle_beta   99.204 
_cell_angle_gamma 105.519 
 
_shelx_F_squared_multiplier     1.000 
 
loop_ 
 _refln_index_h 
 _refln_index_k 
 _refln_index_l 
 _refln_F_squared_calc 
 _refln_F_squared_meas 
 _refln_F_squared_sigma 
 _refln_observed_status 
   1   0   0       73.14       77.07      1.34 o 
   2   0   0     3110.03     3156.06     35.74 o 
   3   0   0     2079.23     2092.47     26.27 o 
   4   0   0     3885.81     4104.71     57.25 o 
   5   0   0     1431.21     1295.33     18.91 o 
   6   0   0       22.35       23.53      1.32 o 
   7   0   0      401.87      422.02      7.39 o 
   8   0   0      269.78      260.96      5.37 o 
   9   0   0       54.38       54.56      2.88 o 
  10   0   0        7.98        8.06      3.58 o 
 -10   1   0        0.16        0.90      3.14 o 
  -9   1   0       18.13       20.93      2.19 o 
  -8   1   0       69.12       74.20      2.51 o 
  -7   1   0      164.27      159.30      3.69 o 
  -6   1   0      134.52      123.28      4.29 o 
  -5   1   0      332.69      350.64      5.82 o 
  -4   1   0      630.88      675.35     10.01 o 
  -3   1   0     1377.04     1434.76     20.31 o 
  -2   1   0        4.58        6.16      0.27 o 
  -1   1   0     4565.02     4833.72     97.90 o 
   1   1   0     7319.27     7257.36     76.25 o 
   2   1   0      605.31      618.22      8.01 o 
   3   1   0       81.32       69.89      1.42 o 
   4   1   0      411.97      337.92      4.43 o 
   5   1   0      438.87      448.89      6.51 o 
   6   1   0      642.87      626.65      8.87 o 
   7   1   0        1.89        3.26      1.10 o 
   8   1   0      189.85      201.97      4.65 o 
   9   1   0       10.94        9.81      1.39 o 
  10   1   0       14.75       19.67      3.00 o 
 -10   2   0        0.84        0.00      3.14 o 
  -9   2   0        0.59        1.34      2.69 o 
  -8   2   0      521.44      513.71      8.66 o 
  -7   2   0      699.75      674.19     10.62 o 
  -6   2   0     1422.50     1307.84     19.13 o 
  -5   2   0      774.55      822.34     12.19 o 
  -4   2   0      347.80      354.85      5.54 o 
  -3   2   0     4959.70     4823.46     50.26 o 
  -2   2   0      221.80      207.53      2.36 o 
  -1   2   0     1512.80     1509.09     13.34 o 
   0   2   0    10471.83    10698.54    301.96 o 
   1   2   0    18832.37    18284.16    288.47 o 
   2   2   0     3729.60     3517.39     40.00 o 
   3   2   0      962.18      955.98     12.41 o 
   4   2   0      145.88      166.71      2.85 o 
   5   2   0     1897.26     1914.08     22.33 o 
   6   2   0       87.76       88.24      2.69 o 
   7   2   0       26.88       20.98      1.57 o 
   8   2   0       36.28       38.79      2.32 o 
   9   2   0       27.35       21.43      1.78 o 
  10   2   0        1.13       -0.69      3.14 o 
 -10   3   0       22.15       24.64      4.48 o 
  -9   3   0       12.26       14.79      3.58 o 
  -8   3   0      534.87      566.85     13.58 o 
  -7   3   0       35.31       35.84      3.14 o 
  -6   3   0        4.61        5.11      1.68 o 
  -5   3   0        2.60        6.96      0.77 o 
  -4   3   0       91.56       75.97      3.53 o 
  -3   3   0     2358.66     2374.07     24.90 o 
  -2   3   0     2250.42     2337.23     24.56 o 
  -1   3   0      376.16      351.54      3.48 o 
   0   3   0     1400.91     1584.03     27.77 o 
   1   3   0      222.28      207.98      2.94 o 
   2   3   0       21.45       12.21      0.70 o 
   3   3   0     1720.14     1760.69     20.41 o 
   4   3   0        5.17        4.88      0.63 o 
   5   3   0        1.69        5.57      0.69 o 
   6   3   0      910.02      869.22     13.71 o 
   7   3   0       35.17       47.28      3.04 o 
   8   3   0       19.56       19.94      1.56 o 
   9   3   0        3.52        4.30      1.31 o 
 -10   4   0        5.17       -0.45      2.69 o 
  -9   4   0      124.98      121.42      7.62 o 
  -8   4   0      229.85      219.54     10.30 o 
  -7   4   0      102.63      112.42      3.20 o 
  -6   4   0      106.18      107.04      2.97 o 
  -5   4   0       29.41       18.82      0.94 o 
  -4   4   0     3901.10     3780.90     42.83 o 
  -3   4   0      780.68      843.18      9.11 o 
  -2   4   0      600.86      672.43      9.86 o 
  -1   4   0    11214.90    11069.31    115.71 o 
   0   4   0       38.49       37.74      1.29 o 
   1   4   0     2902.52     2761.05     34.52 o 
   2   4   0      949.70      962.51     11.42 o 
   3   4   0     1642.61     1575.32     18.46 o 
   4   4   0      169.28      158.28      2.84 o 
   5   4   0      331.29      319.05      5.93 o 
   6   4   0       39.49       34.21      1.84 o 
   7   4   0      109.04      106.76      3.24 o 
   8   4   0       75.71       84.16      2.92 o 
   9   4   0       24.17       30.46      2.03 o 
 -10   5   0        0.07       -0.90      3.14 o 
  -9   5   0        8.37        9.86      3.58 o 
  -8   5   0      143.17      165.33      8.51 o 
  -6   5   0     1956.49     1975.75     25.21 o 
  -5   5   0        2.41        4.22      0.53 o 
  -4   5   0      670.05      676.09      8.05 o 
  -3   5   0      834.08      947.33     18.59 o 
  -2   5   0     4744.19     5004.44     68.92 o 
  -1   5   0      213.98      283.66      3.72 o 
   0   5   0      771.72      856.55     15.49 o 
   1   5   0       53.64       79.00      1.91 o 
   2   5   0      192.63      173.76      3.05 o 
   3   5   0      816.21      861.60     11.56 o 
   4   5   0      259.27      251.98      4.17 o 
   5   5   0       48.78       45.12      2.07 o 
   6   5   0      103.15       89.96      3.00 o 
   7   5   0        6.75        8.43      1.31 o 
   8   5   0      102.05      113.93      3.44 o 
   9   5   0        3.94        2.42      1.42 o 
 -10   6   0       63.87       60.04      6.27 o 
  -6   6   0        4.13        5.45      1.14 o 
  -5   6   0       50.64       46.74      1.05 o 
  -4   6   0     1145.42     1220.26     14.24 o 
  -3   6   0     1081.94     1197.32     15.74 o 
  -2   6   0      560.28      697.30     10.40 o 
  -1   6   0      912.51      995.19     13.65 o 
   0   6   0      263.10      272.06      5.44 o 
   1   6   0     2431.26     2475.71     28.52 o 
   2   6   0       16.83        7.44      0.70 o 
   3   6   0       19.27       25.38      1.21 o 
   4   6   0       35.62       33.33      1.75 o 
   5   6   0      272.61      265.14      5.54 o 
   6   6   0       39.53       34.65      1.84 o 
   7   6   0        4.01        4.52      1.35 o 
   8   6   0        0.99        1.22      1.27 o 
 -10   7   0       67.06       60.93      6.27 o 
  -9   7   0       60.97       72.58      6.27 o 
  -8   7   0        0.11       15.68      3.58 o 
  -7   7   0      237.20      272.24      8.07 o 
  -6   7   0       44.95       39.64      2.16 o 
  -5   7   0      776.51      743.01     11.14 o 
  -4   7   0      435.80      442.64      6.25 o 
  -3   7   0      485.38      551.01      7.63 o 
  -2   7   0      119.78      102.71      2.43 o 
  -1   7   0      703.93      627.69      8.62 o 
   0   7   0      937.37     1016.15     20.94 o 
   1   7   0        3.37        2.67      0.54 o 
   2   7   0        1.20        3.30      0.65 o 
   3   7   0       48.52       58.58      1.79 o 
   4   7   0       16.27       12.08      1.20 o 
   5   7   0        2.86        3.75      1.11 o 
   6   7   0       40.83       40.38      2.56 o 
   7   7   0       59.52       70.98      3.83 o 
   8   7   0       34.53       35.12      2.28 o 
 -10   8   0        0.55        1.34      3.14 o 
  -9   8   0       30.32       35.40      4.93 o 
  -8   8   0       12.40       30.02      4.03 o 
  -7   8   0      333.40      478.90     53.54 o 
  -6   8   0      737.42      691.97     16.31 o 
  -5   8   0       14.14       15.40      2.15 o 
  -4   8   0      476.48      491.83      7.00 o 
  -3   8   0      514.02      531.25      7.55 o 
  -2   8   0      895.78      994.51     14.83 o 
  -1   8   0      136.74      123.55      2.08 o 
   0   8   0     1166.46     1255.85     20.83 o 
   1   8   0        7.39       12.19      0.79 o 
   2   8   0       36.94       30.66      1.39 o 
   3   8   0      276.45      262.70      4.72 o 
   4   8   0      111.76      111.60      3.04 o 
   5   8   0       59.81       62.94      2.39 o 
   6   8   0       64.46       61.23      2.47 o 
   7   8   0       10.74       13.69      1.95 o 
 -10   9   0       45.28       44.36      5.82 o 
  -9   9   0        6.47        3.58      3.58 o 
  -8   9   0       32.53       19.27      3.58 o 
  -7   9   0       10.44       15.23      3.58 o 
  -6   9   0       26.18       19.80      3.14 o 
  -5   9   0      757.26      729.57     13.39 o 
  -4   9   0      207.95      196.07      3.46 o 
  -3   9   0      474.40      509.47      9.37 o 
  -2   9   0       82.09       63.45      2.12 o 
  -1   9   0      146.43      156.53      2.39 o 
   0   9   0      311.30      298.09      3.87 o 
   1   9   0       52.82       44.31      1.39 o 
   2   9   0       18.59       13.88      0.96 o 
   3   9   0       34.29       31.23      1.48 o 
   4   9   0       64.02       66.01      3.06 o 
   5   9   0        0.00        0.66      1.06 o 
   6   9   0       56.44       56.90      2.33 o 
   7   9   0       16.14       14.79      4.03 o 
 -10  10   0       30.40       19.71      4.93 o 
  -9  10   0      126.86      130.38      8.96 o 
  -8  10   0       38.63       43.01      5.38 o 
  -7  10   0        3.88        0.57      1.72 o 
  -6  10   0       12.22       13.06      2.22 o 
  -5  10   0      203.30      177.44      6.50 o 
  -4  10   0        1.20       -0.21      0.90 o 
  -3  10   0      437.19      429.76      6.61 o 
  -2  10   0      179.17      179.25      3.92 o 
  -1  10   0      100.89      116.23      2.07 o 
   0  10   0       51.18       51.75      2.81 o 
   1  10   0        5.34        5.53      0.79 o 
   2  10   0       91.53       91.27      2.38 o 
   3  10   0       16.40       15.34      1.32 o 
   4  10   0        3.47        1.82      1.06 o 
   5  10   0       19.17       23.57      2.09 o 
   6  10   0        1.44       -0.13      1.49 o 
 -10  11   0        0.01        2.24      3.58 o 
  -9  11   0        0.38        0.45      3.14 o 
  -8  11   0       10.24       12.57      2.85 o 
  -7  11   0       62.14       54.89      3.80 o 
  -6  11   0      104.65       95.57      4.75 o 
  -5  11   0      404.06      390.87     10.93 o 
  -4  11   0      129.41      130.06      6.94 o 
  -3  11   0      180.98      192.44      4.55 o 
  -2  11   0        2.55        1.11      1.05 o 
  -1  11   0      209.10      228.52      3.32 o 
   0  11   0       45.96       39.46      1.41 o 
   1  11   0       78.96       79.43      2.01 o 
   2  11   0       13.02       13.59      1.60 o 
   3  11   0        3.42        2.18      1.24 o 
   4  11   0       91.13       87.09      3.08 o 
   5  11   0        0.58        0.80      1.39 o 
  -9  12   0       44.72       61.38      6.27 o 
  -8  12   0      297.25      290.02      9.82 o 
  -7  12   0       19.70       17.98      5.38 o 
  -6  12   0       39.70       40.32      4.93 o 
  -5  12   0        1.48        1.79      1.90 o 
  -4  12   0        1.97        2.02      1.90 o 
  -3  12   0       23.20       22.86      2.07 o 
  -2  12   0       35.56       36.65      1.68 o 
  -1  12   0       49.41       47.43      1.69 o 
   0  12   0      196.09      193.15      3.35 o 
   1  12   0        2.07        0.80      0.94 o 
   2  12   0       18.55       17.99      1.67 o 
   3  12   0       56.70       58.64      2.55 o 
   4  12   0        1.21        0.62      1.44 o 
  -9  13   0        3.26        3.58      3.58 o 
  -8  13   0       13.36       17.39      3.17 o 
  -7  13   0       14.48       20.70      3.17 o 
  -6  13   0       50.99       41.81      6.05 o 
  -5  13   0       41.92       29.68      3.17 o 
  -4  13   0        0.08        0.57      1.72 o 
  -3  13   0       70.44       66.86      3.14 o 
  -2  13   0       49.37       56.20      2.15 o 
  -1  13   0       11.01        7.84      1.42 o 
   0  13   0       17.30       15.68      1.33 o 
   1  13   0       24.57       18.93      1.64 o 
   2  13   0       67.71       66.75      2.68 o 
   3  13   0        8.26        6.72      1.60 o 
  -8  14   0        4.85        7.02      3.36 o 
  -7  14   0        4.95        1.12      2.22 o 
  -6  14   0        1.63        5.26      2.48 o 
  -5  14   0      121.69      127.28      6.02 o 
  -4  14   0       19.37       22.29      2.85 o 
  -3  14   0        2.75        3.58      3.14 o 
  -2  14   0        0.02       -0.08      1.45 o 
  -1  14   0        1.76        0.76      1.45 o 
   0  14   0        2.89       -0.19      1.32 o 
   1  14   0       21.44       26.87      1.96 o 
   2  14   0       40.93       41.06      2.39 o 
  -7  15   0       25.52       32.71      5.38 o 
  -6  15   0        4.70        2.69      3.58 o 
  -5  15   0        7.67       11.65      4.03 o 
  -4  15   0       38.08       37.19      5.38 o 
  -3  15   0        0.00       -0.45      3.14 o 
  -2  15   0        1.65        2.24      3.14 o 
  -1  15   0        0.36        0.99      1.71 o 
   0  15   0       58.59       59.92      7.17 o 
   1  15   0       13.77       16.17      2.07 o 
  -5  16   0        1.49        8.96      4.03 o 
  -4  16   0       42.26       35.84      5.38 o 
  -3  16   0        0.00        2.69      3.58 o 
  -2  16   0        6.32        9.86      3.58 o 
   1 -16   1        0.19       -2.03      3.58 o 
   2 -16   1        4.32        4.03      3.58 o 
   3 -16   1        0.32       -3.14      3.14 o 
   4 -16   1       40.12       37.19      5.38 o 
   5 -16   1        1.09        0.00      3.58 o 
  -1 -15   1        0.00       -1.71      1.71 o 
   0 -15   1        1.75        1.64      1.81 o 
   1 -15   1       49.40       52.82      3.18 o 
   2 -15   1       17.74       12.53      2.68 o 
   3 -15   1       10.72        4.03      3.14 o 
   4 -15   1       62.87       73.93      6.72 o 
   5 -15   1        0.10       -1.79      3.58 o 
   6 -15   1       18.47       19.71      4.48 o 
  -2 -14   1       37.67       34.97      2.20 o 
  -1 -14   1       31.14       37.29      2.39 o 
   0 -14   1        1.00        1.49      1.39 o 
   1 -14   1        2.18        0.70      1.45 o 
   2 -14   1        0.93        0.30      1.55 o 
   3 -14   1        1.95        0.67      1.90 o 
   4 -14   1        0.02       -2.69      2.69 o 
   5 -14   1      156.11      163.54      9.86 o 
   6 -14   1       23.70       21.40      4.03 o 
   7 -14   1        1.84        1.34      2.22 o 
   8 -14   1        0.63        1.34      2.36 o 
  -4 -13   1       13.80       10.30      4.03 o 
  -3 -13   1       21.27       19.43      1.93 o 
  -2 -13   1       11.35       13.93      1.64 o 
  -1 -13   1       73.28       77.28      2.72 o 
   0 -13   1       29.63       30.26      2.72 o 
   1 -13   1       95.46      106.61      4.02 o 
   2 -13   1        0.10       -0.71      1.36 o 
   3 -13   1       68.18       75.72      3.17 o 
   4 -13   1       72.93       74.26      4.93 o 
   5 -13   1        0.33       -1.59      1.72 o 
   6 -13   1        1.26        1.17      2.04 o 
   7 -13   1        0.00        1.92      3.81 o 
   8 -13   1       13.51       15.77      3.00 o 
   9 -13   1       25.16       24.49      3.48 o 
  -4 -12   1       17.17       17.68      2.08 o 
  -3 -12   1       29.60       35.01      2.16 o 
  -2 -12   1       10.14        9.16      1.40 o 
  -1 -12   1        3.57        0.74      0.97 o 
   0 -12   1      172.99      164.07      3.00 o 
   1 -12   1      294.52      306.47      4.83 o 
   2 -12   1      114.46      111.91      2.74 o 
   3 -12   1      458.46      418.49      7.59 o 
   4 -12   1       62.92       61.70      2.99 o 
   5 -12   1      525.29      467.55     12.99 o 
   6 -12   1      363.98      389.68     11.09 o 
   7 -12   1       34.07       39.21      5.38 o 
   8 -12   1       15.05       30.49      3.32 o 
   9 -12   1       32.97       39.43      5.82 o 
  -5 -11   1       24.80       29.32      2.53 o 
  -4 -11   1      107.54      106.88      3.36 o 
  -3 -11   1      333.47      347.51      6.37 o 
  -2 -11   1      169.28      179.54      3.55 o 
  -1 -11   1       18.19       14.69      1.04 o 
   0 -11   1      157.56      166.56      2.89 o 
   1 -11   1       96.22      109.31      2.35 o 
   2 -11   1      415.63      398.30      7.16 o 
   3 -11   1      140.81      137.57      3.45 o 
   4 -11   1       13.11       12.50      1.93 o 
   5 -11   1     1311.30     1268.46     28.04 o 
   6 -11   1      111.02       83.64      8.29 o 
   7 -11   1       50.89       52.34      3.63 o 
   8 -11   1       21.63       27.96      3.17 o 
   9 -11   1        7.00       18.37      4.48 o 
  10 -11   1       18.54       20.16      4.93 o 
  -6 -10   1        6.94        4.60      1.47 o 
  -5 -10   1       14.99       11.40      1.59 o 
  -4 -10   1       88.64       84.13      2.88 o 
  -3 -10   1       37.39       34.65      1.74 o 
  -2 -10   1       73.26       77.08      1.99 o 
  -1 -10   1       11.98       10.58      1.80 o 
   0 -10   1       26.01       22.02      1.02 o 
   1 -10   1      192.77      194.34      4.06 o 
   2 -10   1     1194.79     1145.55     15.38 o 
   3 -10   1      525.24      496.39      8.80 o 
   4 -10   1        3.51        2.64      0.99 o 
   5 -10   1      508.33      495.65      9.89 o 
   6 -10   1      405.87      384.22     10.61 o 
   7 -10   1        0.13        0.00      1.58 o 
   8 -10   1       51.64       47.64      3.63 o 
   9 -10   1        0.35       -2.69      2.69 o 
  10 -10   1       10.16       12.55      4.48 o 
  -7  -9   1        3.56        4.08      1.54 o 
  -6  -9   1        0.93        2.70      1.35 o 
  -5  -9   1       18.69       19.40      1.48 o 
  -4  -9   1       28.95       31.41      1.59 o 
  -3  -9   1        9.12        7.43      1.06 o 
  -2  -9   1      311.29      291.59      4.20 o 
  -1  -9   1      180.33      172.06      2.82 o 
   0  -9   1      407.74      468.45      5.48 o 
   1  -9   1      195.84      206.26      3.78 o 
   2  -9   1        5.90        4.45      0.77 o 
   3  -9   1       36.44       38.66      1.67 o 
   4  -9   1       13.93       16.91      1.22 o 
   5  -9   1       85.84       78.45      2.90 o 
   6  -9   1      215.20      222.57      7.12 o 
   7  -9   1      283.54      282.43      8.55 o 
   9  -9   1       11.25       10.75      3.58 o 
  10  -9   1       46.76       44.80      5.82 o 
  -7  -8   1       52.77       54.72      2.34 o 
  -6  -8   1        6.61        6.52      1.63 o 
  -5  -8   1       11.63       13.07      1.30 o 
  -4  -8   1      104.14      105.99      2.58 o 
  -3  -8   1      135.91      135.00      2.52 o 
  -2  -8   1       70.74       68.82      1.64 o 
  -1  -8   1       91.29      100.88      1.92 o 
   0  -8   1       18.41       20.56      0.78 o 
   1  -8   1      115.36      112.72      4.16 o 
   2  -8   1     1007.76      972.92     12.94 o 
   3  -8   1      354.09      355.33      5.35 o 
   4  -8   1      132.40      131.81      3.88 o 
   5  -8   1       25.37       26.02      3.56 o 
   6  -8   1      127.29      134.95      3.82 o 
   7  -8   1      926.68      874.30     20.12 o 
   8  -8   1      153.02      130.03      5.39 o 
   9  -8   1       28.01       30.91      4.48 o 
  10  -8   1        6.81        4.93      3.58 o 
  -8  -7   1       16.73       14.56      1.61 o 
  -7  -7   1        9.73       10.03      1.47 o 
  -6  -7   1       24.89       24.64      1.67 o 
  -5  -7   1       18.61       13.40      1.35 o 
  -4  -7   1       12.48        8.80      1.07 o 
  -3  -7   1      124.39      125.85      2.38 o 
  -2  -7   1       12.01       15.15      0.82 o 
  -1  -7   1      110.63      121.55      2.08 o 
   0  -7   1      777.38      867.62     13.57 o 
   1  -7   1       79.03      104.61      3.36 o 
   2  -7   1      319.49      355.12      5.23 o 
   3  -7   1     1533.86     1618.51     20.74 o 
   4  -7   1       86.16       89.75      2.19 o 
   5  -7   1      416.73      392.82      6.44 o 
   6  -7   1      139.46      129.15      3.83 o 
   7  -7   1      104.57      120.28      4.93 o 
   8  -7   1      156.90      189.07      9.86 o 
   9  -7   1       28.43       22.40      4.03 o 
  10  -7   1       10.90       17.47      4.48 o 
  -8  -6   1       42.68       46.40      2.75 o 
  -7  -6   1       35.01       38.65      2.00 o 
  -6  -6   1      104.50      108.09      3.12 o 
  -5  -6   1      190.41      197.16      3.95 o 
  -4  -6   1      154.97      150.57      2.74 o 
  -3  -6   1      240.06      261.64      3.92 o 
  -2  -6   1      179.37      151.01      2.38 o 
  -1  -6   1      134.62      128.32      2.47 o 
   0  -6   1     1760.09     2039.15     21.62 o 
   1  -6   1     2869.92     2888.42     81.65 o 
   2  -6   1      291.56      307.94      4.47 o 
   3  -6   1        0.04        0.64      0.52 o 
   4  -6   1      857.56      856.68     12.68 o 
   5  -6   1      558.20      549.65      8.47 o 
   6  -6   1       32.82       41.91      2.00 o 
   7  -6   1      164.36      172.04      4.53 o 
   8  -6   1      362.44      357.09     14.34 o 
   9  -6   1      467.39      470.89     18.37 o 
  10  -6   1        0.61        3.58      3.14 o 
  -9  -5   1        0.44       -0.17      1.34 o 
  -8  -5   1        0.01        1.62      1.27 o 
  -7  -5   1       11.37       11.87      1.35 o 
  -6  -5   1      167.33      152.14      3.48 o 
  -5  -5   1        1.12       -0.83      0.83 o 
  -4  -5   1      173.19      181.50      3.01 o 
  -3  -5   1      246.48      237.46      3.54 o 
  -2  -5   1      191.06      184.10      2.76 o 
  -1  -5   1     1332.66     1311.14     14.19 o 
   0  -5   1      214.27      260.21      3.56 o 
   1  -5   1        6.00        6.11      0.49 o 
   2  -5   1      215.31      221.45      3.27 o 
   3  -5   1      769.90      822.48     12.03 o 
   4  -5   1      834.48      842.07     12.36 o 
   5  -5   1      128.43      161.91      2.67 o 
   6  -5   1      566.73      593.83      9.26 o 
   7  -5   1      462.55      465.69     11.22 o 
   8  -5   1      297.49      286.75     12.10 o 
   9  -5   1      102.16      103.05      7.17 o 
  10  -5   1        0.25        2.24      3.14 o 
  -9  -4   1       16.56       21.29      1.84 o 
  -8  -4   1       41.37       56.51      3.23 o 
  -7  -4   1       65.02       67.15      2.32 o 
  -6  -4   1      137.72      136.07      3.16 o 
  -5  -4   1        0.86        3.48      2.32 o 
  -4  -4   1      285.21      279.01      4.46 o 
  -3  -4   1      374.16      440.25      5.69 o 
  -2  -4   1      901.01      890.98     10.63 o 
  -1  -4   1     2114.23     2181.74     23.06 o 
   0  -4   1     4002.31     4778.49     66.15 o 
   1  -4   1     6383.50     6324.13     78.91 o 
   2  -4   1     1150.50     1061.26     15.17 o 
   3  -4   1     4786.74     4802.76     66.18 o 
   4  -4   1       55.05       77.67      1.51 o 
   5  -4   1      154.83      169.80      2.82 o 
   6  -4   1        3.00        3.81      0.95 o 
   7  -4   1      139.64      159.07      4.22 o 
   8  -4   1       33.87       26.51      2.48 o 
   9  -4   1        0.14        3.14      2.69 o 
  10  -4   1       54.05       41.22      5.38 o 
  -9  -3   1       39.00       36.60      2.12 o 
  -8  -3   1       28.49       44.93      2.04 o 
  -7  -3   1       37.83       41.32      1.80 o 
  -6  -3   1       53.30       57.36      2.85 o 
  -5  -3   1      135.84      136.89      2.71 o 
  -4  -3   1      129.32       88.50      1.93 o 
  -3  -3   1      629.43      654.84      8.81 o 
  -2  -3   1     1945.97     1867.98     19.85 o 
  -1  -3   1      131.23      138.03      1.57 o 
   0  -3   1      602.06      651.26      7.18 o 
   1  -3   1    53196.28    42639.82    965.04 o 
   2  -3   1      587.65      616.51     22.09 o 
   3  -3   1      409.05      428.64      5.76 o 
   4  -3   1       69.44       94.83      1.78 o 
   5  -3   1     1541.73     1673.85     21.34 o 
   6  -3   1        2.83        2.00      0.71 o 
   7  -3   1      244.19      243.09      4.85 o 
   8  -3   1      303.14      301.84      8.54 o 
   9  -3   1       15.78       19.27      4.03 o 
  10  -3   1       52.09       52.87      5.82 o 
 -10  -2   1       68.91       85.39      6.05 o 
  -9  -2   1       55.04       66.62      2.56 o 
  -8  -2   1       12.40        7.35      1.50 o 
  -7  -2   1        7.99        5.90      1.43 o 
  -6  -2   1      324.14      292.24      4.78 o 
  -5  -2   1      410.06      372.76      5.58 o 
  -4  -2   1     1305.42     1303.61     16.90 o 
  -3  -2   1      567.08      500.06      6.80 o 
  -2  -2   1     1293.25     1202.06     13.86 o 
  -1  -2   1     1993.42     1945.52     18.03 o 
   0  -2   1       21.49       18.09      0.39 o 
   1  -2   1      402.55      402.95      6.40 o 
   2  -2   1      244.98      227.97      2.83 o 
   3  -2   1     3600.89     3420.04     42.57 o 
   4  -2   1      811.21      714.50      9.49 o 
   5  -2   1      165.90      126.26      2.61 o 
   6  -2   1        2.04        2.34      1.29 o 
   7  -2   1      227.24      215.41      4.41 o 
   8  -2   1      150.05      138.70      3.46 o 
   9  -2   1       97.67       88.71      6.72 o 
  10  -2   1       13.75       22.40      4.48 o 
 -10  -1   1        6.11        4.18      2.36 o 
  -9  -1   1       47.27       59.18      2.69 o 
  -8  -1   1        0.07        4.90      1.28 o 
  -7  -1   1        0.26        0.19      0.87 o 
  -6  -1   1       99.03      105.67      3.69 o 
  -5  -1   1      401.71      317.04      4.79 o 
  -4  -1   1      272.04      323.74      4.72 o 
  -3  -1   1     2377.97     2523.82     31.60 o 
  -2  -1   1     1074.88     1215.93     26.91 o 
  -1  -1   1     4310.34     4166.32     50.33 o 
   0  -1   1        0.45        1.96      0.26 o 
   1  -1   1       28.48       33.83      1.07 o 
   2  -1   1        7.22        2.26      0.29 o 
   3  -1   1     1115.41     1261.50     14.66 o 
   4  -1   1     3999.56     4296.32     59.88 o 
   5  -1   1      892.31      977.85     14.50 o 
   6  -1   1      107.94      102.19      2.67 o 
   7  -1   1        0.15       -0.90      0.90 o 
   8  -1   1        1.50        0.47      0.99 o 
   9  -1   1      257.74      241.18      7.90 o 
  10  -1   1        2.01        2.69      3.14 o 
 -10   0   1        2.29        1.79      3.14 o 
  -9   0   1       97.99      110.93      4.03 o 
  -8   0   1        2.70        6.27      2.69 o 
  -7   0   1      242.43      263.00      5.74 o 
  -6   0   1      522.00      492.14      7.12 o 
  -5   0   1        8.76        4.34      0.71 o 
  -4   0   1      569.14      548.24      8.39 o 
  -3   0   1      215.95      165.70      2.90 o 
  -2   0   1     7249.81     7008.19     86.82 o 
  -1   0   1     2618.31     2571.44     27.06 o 
   0   0   1     1362.02     1390.61     16.48 o 
   1   0   1     2550.97     2524.90     23.47 o 
   2   0   1      427.21      373.41      4.54 o 
   3   0   1     1101.88     1207.83     15.42 o 
   4   0   1      371.91      436.65      6.12 o 
   5   0   1      381.29      310.33      5.43 o 
   6   0   1      623.97      648.79     10.36 o 
   7   0   1      500.24      469.19      8.32 o 
   8   0   1       57.87       44.28      2.16 o 
   9   0   1       18.63       23.66      2.15 o 
  10   0   1        8.81       10.30      4.03 o 
 -10   1   1        0.92        0.45      3.14 o 
  -9   1   1       14.21       19.17      2.48 o 
  -8   1   1       63.58       66.37      2.05 o 
  -7   1   1       67.06       70.78      6.34 o 
  -6   1   1      316.78      318.40      5.47 o 
  -5   1   1      735.77      701.59     10.56 o 
  -4   1   1        6.07        9.55      0.71 o 
  -3   1   1    11209.10    10987.76    147.19 o 
  -2   1   1     3091.09     3258.27     34.12 o 
  -1   1   1       17.39       14.93      0.28 o 
   0   1   1     2421.53     2593.20     65.47 o 
   1   1   1     1215.25     1233.56     15.47 o 
   2   1   1     4675.46     4492.39     62.39 o 
   3   1   1      277.93      254.39      3.36 o 
   4   1   1     1474.85     1614.30     18.80 o 
   5   1   1        1.08        4.76      0.52 o 
   6   1   1       39.76       38.87      2.07 o 
   7   1   1      256.07      240.48      5.04 o 
   8   1   1      231.96      221.68      4.98 o 
   9   1   1       45.62       45.02      2.39 o 
  10   1   1       11.11       16.58      4.03 o 
 -10   2   1       39.53       35.40      5.38 o 
  -9   2   1        0.67        0.90      2.69 o 
  -8   2   1       67.77      102.15      5.82 o 
  -7   2   1      291.79      315.58     22.74 o 
  -6   2   1       19.21       16.93      1.81 o 
  -5   2   1      949.08     1037.76     15.15 o 
  -4   2   1        4.49        2.18      0.58 o 
  -3   2   1     1374.46     1334.74     15.26 o 
  -2   2   1     5636.82     5627.16     91.45 o 
  -1   2   1      872.60      902.00      8.47 o 
   0   2   1     2210.62     2374.75     62.88 o 
   1   2   1      497.78      523.42      6.24 o 
   2   2   1      174.69      163.98      2.96 o 
   3   2   1       55.05       88.08      2.18 o 
   4   2   1     1714.36     1717.86     24.74 o 
   5   2   1      205.09      223.85      4.84 o 
   6   2   1      200.11      187.40      4.14 o 
   7   2   1       10.11       11.08      1.28 o 
   8   2   1        1.91        2.69      1.34 o 
   9   2   1       13.83       13.58      1.77 o 
 -10   3   1       16.56       24.19      4.48 o 
  -9   3   1       58.95       54.66      5.38 o 
  -7   3   1      411.71      407.13      5.94 o 
  -6   3   1      804.02      781.43     11.73 o 
  -5   3   1      104.07      117.11      2.34 o 
  -4   3   1       86.61       89.61      1.32 o 
  -3   3   1     1829.95     1881.94     23.75 o 
  -2   3   1        0.13        0.63      0.23 o 
  -1   3   1    13173.29    13481.34    319.18 o 
   0   3   1     1374.98     1515.10     31.87 o 
   1   3   1     1954.81     2032.05     23.31 o 
   2   3   1     3612.98     3604.66     41.13 o 
   3   3   1       66.43       92.82      2.29 o 
   4   3   1      213.67      204.37      4.03 o 
   5   3   1      207.10      184.76      4.03 o 
   6   3   1       44.22       37.35      1.99 o 
   7   3   1      145.88      147.14      3.86 o 
   8   3   1        2.83        1.43      1.28 o 
   9   3   1        0.00        0.15      1.39 o 
 -11   4   1       47.96       52.42      6.27 o 
 -10   4   1       37.38       28.67      4.93 o 
  -9   4   1        1.32        4.93      3.14 o 
  -8   4   1      427.48      443.11     16.58 o 
  -7   4   1      207.43      218.15      6.54 o 
  -6   4   1      802.04      819.36     10.74 o 
  -5   4   1      307.41      363.29      4.11 o 
  -4   4   1      932.52      917.56     11.92 o 
  -3   4   1      272.91      315.14      4.33 o 
  -2   4   1     1120.12     1237.80     12.28 o 
  -1   4   1     2316.31     2395.79     35.12 o 
   0   4   1       22.36       16.47      0.83 o 
   1   4   1      384.99      427.28      5.36 o 
   2   4   1       11.03       14.44      0.65 o 
   3   4   1       90.88      122.43      2.02 o 
   4   4   1      147.30      134.89      3.94 o 
   5   4   1       86.32       77.83      2.63 o 
   6   4   1       79.26       69.93      2.72 o 
   7   4   1        3.15        2.11      1.28 o 
   8   4   1       71.20       91.73      3.41 o 
   9   4   1        7.35        8.54      1.64 o 
 -11   5   1       18.08       20.61      4.93 o 
 -10   5   1       56.41       55.56      5.82 o 
  -9   5   1        3.55        6.72      3.14 o 
  -8   5   1      121.03      140.69      8.06 o 
  -7   5   1      588.66      536.31     18.82 o 
  -6   5   1        8.60       15.71      1.90 o 
  -5   5   1     1205.30     1205.71     15.60 o 
  -4   5   1      945.26      903.66     11.79 o 
  -3   5   1     1481.18     1574.00     15.62 o 
  -2   5   1      214.10      236.15      6.29 o 
  -1   5   1     1762.26     1864.73     23.31 o 
   0   5   1        8.60        5.88      0.55 o 
   1   5   1     1129.94     1111.89     14.46 o 
   2   5   1        0.09       -0.34      0.45 o 
   3   5   1      201.62      210.31      3.15 o 
   4   5   1      698.20      661.53     10.69 o 
   5   5   1      530.48      514.93      8.90 o 
   6   5   1      252.82      232.07      5.09 o 
   7   5   1      103.33       86.76      3.93 o 
   8   5   1        1.08        1.95      1.31 o 
 -10   6   1       18.24       27.33      4.93 o 
  -9   6   1       41.91       30.47      4.48 o 
  -8   6   1       22.62       20.16      3.58 o 
  -7   6   1       18.12       17.03      3.14 o 
  -6   6   1      143.31      129.44      7.17 o 
  -5   6   1      263.10      307.58      5.00 o 
  -4   6   1        0.02        5.38      1.27 o 
  -3   6   1      282.81      288.61      4.25 o 
  -2   6   1     3823.00     3957.08     73.76 o 
  -1   6   1       78.67       82.95      1.84 o 
   0   6   1        8.76       15.99      0.75 o 
   1   6   1      129.33      146.33      2.72 o 
   2   6   1      154.53      142.66      2.70 o 
   3   6   1       33.39       40.75      1.37 o 
   4   6   1        2.93        4.03      1.12 o 
   5   6   1       20.54       20.90      1.67 o 
   6   6   1       22.63       21.71      1.79 o 
   7   6   1       79.15       87.21      3.24 o 
   8   6   1       53.83       62.97      2.68 o 
 -10   7   1        4.60        9.86      3.58 o 
  -9   7   1       31.08       35.84      4.93 o 
  -8   7   1       44.52       51.08      5.38 o 
  -7   7   1      562.25      601.72     21.06 o 
  -6   7   1       70.62       81.95      3.81 o 
  -5   7   1       61.11       66.90      1.88 o 
  -4   7   1      323.28      310.24      4.68 o 
  -3   7   1      509.98      518.24      9.13 o 
  -2   7   1    16709.37    16642.68    185.34 o 
  -1   7   1      449.08      396.49      5.24 o 
   0   7   1        1.72        0.60      0.55 o 
   1   7   1       74.40       82.81      2.88 o 
   2   7   1        8.00        5.85      0.81 o 
   3   7   1      294.72      295.14      5.65 o 
   4   7   1        7.50        7.00      1.22 o 
   5   7   1        7.56        7.55      1.86 o 
   6   7   1      310.61      288.83      6.27 o 
   7   7   1        4.18        3.23      1.40 o 
 -10   8   1       47.13       31.36      5.38 o 
  -9   8   1        0.04        2.69      3.14 o 
  -8   8   1      139.06      142.48      8.51 o 
  -7   8   1      128.25      140.24      8.06 o 
  -6   8   1      215.13      202.29      6.65 o 
  -5   8   1       40.56       44.39      2.95 o 
  -4   8   1      449.22      430.41      6.29 o 
  -3   8   1      287.43      333.16      5.14 o 
  -2   8   1      639.85      672.62      8.37 o 
  -1   8   1       51.23       45.85      1.48 o 
   0   8   1       72.41       70.64      1.48 o 
   1   8   1        2.77        4.09      0.70 o 
   2   8   1      450.07      466.71      7.03 o 
   3   8   1       27.00       23.82      1.59 o 
   4   8   1        0.00       -0.87      1.05 o 
   5   8   1        2.15        3.01      1.49 o 
   6   8   1       10.75       12.38      1.56 o 
   7   8   1        2.48        4.90      1.51 o 
 -10   9   1       91.03       85.58      7.62 o 
  -9   9   1      247.74      244.18     12.10 o 
  -8   9   1       80.98       95.43      7.17 o 
  -7   9   1      434.27      432.81     16.58 o 
  -6   9   1     1071.69     1056.73     34.95 o 
  -5   9   1       54.17       44.40      3.17 o 
  -4   9   1      149.12      152.67      5.25 o 
  -3   9   1       86.79       91.94      2.26 o 
  -2   9   1     2031.79     2055.04     23.83 o 
  -1   9   1      241.22      210.02      3.14 o 
   0   9   1      133.16      131.98      2.20 o 
   1   9   1      453.63      469.45      6.02 o 
   2   9   1       13.52       13.89      1.05 o 
   3   9   1        0.00       -0.26      0.95 o 
   4   9   1      200.63      191.37      4.11 o 
   5   9   1       24.24       23.16      1.82 o 
   6   9   1        0.44        1.54      1.30 o 
 -10  10   1       55.45       59.59      6.72 o 
  -8  10   1       13.18       18.37      4.03 o 
  -7  10   1       13.56        8.29      2.22 o 
  -6  10   1       14.90        7.30      2.91 o 
  -5  10   1       12.38       12.77      2.22 o 
  -4  10   1      755.78      700.54     11.03 o 
  -3  10   1       19.91       17.57      1.21 o 
  -2  10   1        7.38       14.02      0.99 o 
  -1  10   1      324.60      331.70      4.54 o 
   0  10   1       17.17       11.41      0.84 o 
   1  10   1       10.35        5.58      0.85 o 
   2  10   1       26.10       27.51      1.57 o 
   3  10   1       70.87       80.04      2.43 o 
   4  10   1       16.74       26.16      1.86 o 
   5  10   1        5.11        5.59      1.68 o 
   6  10   1        1.14       -1.63      1.63 o 
 -10  11   1       48.87       47.04      6.27 o 
  -9  11   1       49.35       40.77      5.82 o 
  -8  11   1      228.94      202.96     11.20 o 
  -7  11   1       57.75       79.09      4.75 o 
  -6  11   1       63.39       47.06      3.48 o 
  -5  11   1        0.42       -1.58      1.58 o 
  -4  11   1      647.76      596.23     16.80 o 
  -3  11   1      104.11      109.02      2.73 o 
  -2  11   1       81.20       72.45      2.00 o 
  -1  11   1      150.12      129.17      2.54 o 
   0  11   1        5.99       10.88      0.99 o 
   1  11   1       44.77       41.82      1.54 o 
   2  11   1        1.19        0.44      0.92 o 
   3  11   1       11.73       15.39      1.43 o 
   4  11   1       11.37       11.25      1.39 o 
   5  11   1       13.51       14.73      1.74 o 
  -9  12   1        2.12        8.96      4.03 o 
  -8  12   1      105.21      170.70     10.30 o 
  -7  12   1      161.52      169.36      6.97 o 
  -6  12   1        0.05        0.00      1.90 o 
  -5  12   1        3.14        0.22      1.58 o 
  -4  12   1       14.60       12.49      2.36 o 
  -3  12   1       11.21       13.16      1.54 o 
  -2  12   1      129.35      130.37      2.78 o 
  -1  12   1       11.00       13.81      1.09 o 
   0  12   1      103.03      116.44      2.75 o 
   1  12   1      365.27      370.73      8.39 o 
   2  12   1        2.14        1.39      1.07 o 
   3  12   1        6.96        4.39      1.40 o 
   4  12   1       17.34       19.99      1.92 o 
  -9  13   1        0.04       -2.24      3.58 o 
  -8  13   1       18.49       15.23      4.48 o 
  -7  13   1       26.34       23.20      5.38 o 
  -6  13   1        0.15       -2.27      3.36 o 
  -5  13   1        0.00        0.90      1.90 o 
  -4  13   1       11.18        7.18      3.58 o 
  -3  13   1       13.89       13.64      3.36 o 
  -2  13   1        2.45        3.66      1.09 o 
  -1  13   1       16.51       19.07      1.24 o 
   0  13   1        7.62        7.47      1.27 o 
   1  13   1        0.63       -0.45      1.39 o 
   2  13   1       14.61       17.14      1.79 o 
   3  13   1       24.19       23.87      2.00 o 
  -8  14   1       26.84       20.61      4.93 o 
  -7  14   1       42.87       45.04      4.12 o 
  -6  14   1       94.35       92.79      6.27 o 
  -5  14   1       67.94       80.02      4.90 o 
  -4  14   1       39.45       42.04      3.63 o 
  -3  14   1        0.43        0.42      1.45 o 
  -2  14   1       25.62       26.28      1.82 o 
  -1  14   1       11.44       15.47      1.75 o 
   0  14   1        8.25        7.74      1.62 o 
   1  14   1       59.99       53.86      2.91 o 
   2  14   1        0.98       -0.61      1.62 o 
  -7  15   1       42.57       42.56      5.82 o 
  -6  15   1       25.46       24.65      3.48 o 
  -5  15   1      134.67      126.32      6.17 o 
  -4  15   1      131.28      121.42      8.51 o 
  -3  15   1       40.75       36.29      5.38 o 
  -2  15   1       14.25        8.51      3.14 o 
  -1  15   1        0.03        2.24      2.91 o 
   0  15   1       13.69       11.18      1.89 o 
  -4  16   1       27.15       32.26      5.38 o 
  -3  16   1       12.55       11.65      4.03 o 
   1 -16   2       27.23       26.32      2.77 o 
   2 -16   2        0.26       -2.22      2.22 o 
   3 -16   2        0.32       -1.34      3.58 o 
   4 -16   2       11.51       13.44      4.48 o 
   5 -16   2       63.57       58.69      6.72 o 
  -1 -15   2        0.00       -1.09      1.77 o 
   0 -15   2        0.64       -1.71      1.71 o 
   1 -15   2       63.95       75.70      3.79 o 
   2 -15   2        0.64       -1.63      1.63 o 
   3 -15   2        0.72       -3.14      3.14 o 
   4 -15   2       13.81       15.68      4.03 o 
   5 -15   2       81.50       62.73      6.72 o 
   6 -15   2       39.71       30.91      5.38 o 
  -3 -14   2       22.16       22.24      3.44 o 
  -2 -14   2       28.48       31.00      2.75 o 
  -1 -14   2        5.50        4.12      1.84 o 
   0 -14   2        9.82       11.21      1.67 o 
   1 -14   2        1.76       -1.34      1.45 o 
   2 -14   2       46.71       51.60      2.92 o 
   3 -14   2       30.97       23.93      2.80 o 
   4 -14   2        0.49       -1.34      3.14 o 
   5 -14   2      105.95      102.15      7.62 o 
   6 -14   2      202.37      210.58     11.20 o 
   7 -14   2       15.37       21.06      4.48 o 
   8 -14   2       17.16       18.03      4.70 o 
  -4 -13   2        6.36        4.07      1.97 o 
  -3 -13   2       41.44       43.48      2.39 o 
  -2 -13   2        0.04       -1.29      1.29 o 
  -1 -13   2        5.41        5.83      1.48 o 
   0 -13   2       76.35       76.84      2.90 o 
   1 -13   2       52.97       55.30      2.40 o 
   2 -13   2       15.73       11.36      1.76 o 
   3 -13   2      140.40      129.25      4.19 o 
   4 -13   2        5.11        4.83      2.04 o 
   5 -13   2       21.88       21.34      2.85 o 
   6 -13   2       40.87       49.83      3.80 o 
   7 -13   2        7.52       10.76      2.53 o 
   8 -13   2        1.46       -1.90      1.90 o 
  -5 -12   2       37.76       42.64      4.14 o 
  -4 -12   2        4.90        5.00      1.71 o 
  -3 -12   2       40.38       37.38      2.53 o 
  -2 -12   2       16.99       21.01      1.67 o 
  -1 -12   2       36.04       34.75      1.82 o 
   0 -12   2        8.26       16.97      1.60 o 
   1 -12   2      527.99      562.52      9.57 o 
   2 -12   2       26.34       18.70      1.35 o 
   3 -12   2      214.32      206.74      4.58 o 
   4 -12   2      581.30      557.88     12.76 o 
   5 -12   2        6.20       -1.63      1.72 o 
   6 -12   2        7.77        8.15      2.36 o 
   7 -12   2      105.36      108.54      5.39 o 
   8 -12   2       66.15       78.27      4.93 o 
   9 -12   2       20.83       28.26      3.48 o 
  -5 -11   2       14.45       15.10      1.80 o 
  -4 -11   2       56.18       51.28      2.48 o 
  -3 -11   2       77.13       73.77      2.72 o 
  -2 -11   2       52.45       52.67      1.98 o 
  -1 -11   2        0.33        0.57      0.90 o 
   0 -11   2       80.07       90.68      2.43 o 
   1 -11   2       99.01      103.65      2.31 o 
   2 -11   2      430.63      398.64      8.66 o 
   3 -11   2      701.20      700.21     11.24 o 
   4 -11   2      166.27      173.59      3.99 o 
   5 -11   2      596.39      612.11     11.96 o 
   6 -11   2       16.12       21.09      3.81 o 
   7 -11   2        1.98       -1.58      1.58 o 
   8 -11   2       81.46       72.39      4.44 o 
   9 -11   2      105.98       95.84      5.22 o 
  -6 -10   2       24.11       23.37      1.96 o 
  -5 -10   2        0.88       -0.10      1.15 o 
  -4 -10   2       13.21       15.68      1.70 o 
  -3 -10   2      218.34      220.09      8.21 o 
  -2 -10   2      294.91      281.30      4.86 o 
  -1 -10   2        1.53        0.83      0.69 o 
   0 -10   2       77.39       91.86      3.81 o 
   1 -10   2        0.14        0.21      0.62 o 
   2 -10   2      621.96      602.00      8.73 o 
   3 -10   2       45.46       40.38      1.73 o 
   4 -10   2       16.78       19.23      1.39 o 
   5 -10   2      116.99      130.06      4.01 o 
   6 -10   2       44.59       37.48      3.17 o 
   7 -10   2       11.85       10.30      3.14 o 
   8 -10   2        2.96        6.72      2.69 o 
   9 -10   2       11.63       16.00      2.85 o 
  10 -10   2       57.43       53.77      6.27 o 
  -7  -9   2        1.85        2.51      1.47 o 
  -6  -9   2        8.70        8.04      1.47 o 
  -5  -9   2      212.51      210.71      4.61 o 
  -4  -9   2        6.49        4.86      1.15 o 
  -3  -9   2       14.15       12.39      1.15 o 
  -2  -9   2       15.03       16.03      1.07 o 
  -1  -9   2      207.28      197.36      3.10 o 
   0  -9   2       50.55       55.32      2.27 o 
   1  -9   2      159.35      186.04      3.86 o 
   2  -9   2      347.78      334.76      5.24 o 
   3  -9   2      250.82      251.93      4.80 o 
   4  -9   2       48.71       49.33      2.64 o 
   5  -9   2       44.81       51.59      1.85 o 
   6  -9   2        4.62        3.45      1.19 o 
   7  -9   2       19.43       24.92      2.53 o 
   8  -9   2      255.33      264.17     14.79 o 
   9  -9   2       25.64       24.64      4.48 o 
  10  -9   2      105.21      124.11      8.96 o 
  -7  -8   2        2.24        2.81      2.00 o 
  -6  -8   2        4.06        2.37      1.06 o 
  -5  -8   2      242.65      238.86      4.32 o 
  -4  -8   2       67.29       63.93      2.40 o 
  -3  -8   2       88.45       91.19      2.06 o 
  -2  -8   2      183.87      183.32      2.95 o 
  -1  -8   2      190.09      189.49      2.91 o 
   0  -8   2       40.06       43.20      1.84 o 
   1  -8   2       10.57       10.02      1.60 o 
   2  -8   2       65.31       68.76      1.77 o 
   3  -8   2      294.36      289.36      5.19 o 
   4  -8   2      397.87      381.25      6.47 o 
   5  -8   2       13.66        8.96      0.89 o 
   6  -8   2        4.63        8.99      1.30 o 
   7  -8   2        4.46        1.10      2.69 o 
   8  -8   2       17.48       17.02      2.36 o 
   9  -8   2       75.53       81.10      6.72 o 
  10  -8   2        5.81        7.17      3.58 o 
  -8  -7   2        2.63        0.56      1.39 o 
  -7  -7   2       13.86       19.36      1.55 o 
  -6  -7   2        1.01        0.92      1.06 o 
  -5  -7   2      194.49      202.55      3.80 o 
  -4  -7   2       76.33       79.81      1.88 o 
  -3  -7   2      164.91      156.55      2.66 o 
  -2  -7   2      214.08      215.87      3.16 o 
  -1  -7   2        4.34        6.11      0.68 o 
   0  -7   2      358.13      393.58      8.55 o 
   1  -7   2      172.85      183.79      6.10 o 
   2  -7   2     1006.97      973.69     12.81 o 
   3  -7   2      777.89      796.80     11.98 o 
   4  -7   2      506.74      485.07      7.77 o 
   5  -7   2      244.12      230.46      4.27 o 
   6  -7   2       44.94       44.12      2.11 o 
   7  -7   2        0.26       -0.69      1.19 o 
   8  -7   2      314.88      311.51      9.03 o 
   9  -7   2        2.81        0.00      2.69 o 
  10  -7   2        4.78       -0.90      3.14 o 
  -8  -6   2       19.21       25.35      1.73 o 
  -7  -6   2        3.80        3.85      1.12 o 
  -6  -6   2        7.75        7.00      1.24 o 
  -5  -6   2       48.78       37.53      1.61 o 
  -4  -6   2       27.20       43.41      1.32 o 
  -3  -6   2      815.39      809.85      9.36 o 
  -2  -6   2       54.40       55.38      1.79 o 
  -1  -6   2      235.84      254.76      3.38 o 
   0  -6   2       38.45       62.18      1.35 o 
   1  -6   2      598.02      544.10     19.15 o 
   2  -6   2      281.56      256.51      4.37 o 
   3  -6   2      544.35      545.58      8.39 o 
   4  -6   2      201.88      196.78      3.67 o 
   5  -6   2      139.69      130.74      2.81 o 
   6  -6   2       74.77       59.46      2.50 o 
   7  -6   2       28.33       26.39      2.15 o 
   8  -6   2        1.85        0.00      2.69 o 
   9  -6   2       58.20       51.08      5.38 o 
  10  -6   2        4.58        5.82      3.58 o 
  -9  -5   2       56.35       71.72      2.64 o 
  -8  -5   2        2.67        1.04      1.15 o 
  -7  -5   2       46.87       42.35      2.94 o 
  -6  -5   2      120.49      115.58      3.04 o 
  -5  -5   2      370.02      386.26      5.52 o 
  -4  -5   2      367.29      330.45      4.77 o 
  -3  -5   2      696.69      664.85      9.17 o 
  -2  -5   2      830.45      833.69      9.36 o 
  -1  -5   2      695.10      690.01      7.22 o 
   0  -5   2        8.17        0.31      0.29 o 
   1  -5   2      315.39      405.05     13.84 o 
   2  -5   2       70.77       97.58      1.79 o 
   3  -5   2       25.99       35.12      1.28 o 
   4  -5   2     1741.28     1773.25     25.08 o 
   5  -5   2      238.13      214.81      4.00 o 
   6  -5   2       29.16       31.66      1.77 o 
   7  -5   2       80.30       75.30      2.97 o 
   8  -5   2       28.13       22.93      2.48 o 
   9  -5   2       19.52       17.47      4.03 o 
  10  -5   2       53.12       57.80      6.27 o 
  -9  -4   2       38.27       43.45      2.06 o 
  -8  -4   2       19.84       22.99      1.72 o 
  -7  -4   2       59.76       63.29      2.28 o 
  -6  -4   2      680.17      685.67     10.01 o 
  -5  -4   2        0.20        0.58      0.60 o 
  -4  -4   2     1109.12     1197.39     14.31 o 
  -3  -4   2      193.78      225.14      3.08 o 
  -2  -4   2     1252.49     1264.45     13.71 o 
  -1  -4   2       52.06       70.99      1.78 o 
   0  -4   2     1408.01     1424.03     30.87 o 
   1  -4   2      995.75      923.03     30.22 o 
   2  -4   2      456.25      469.31      6.29 o 
   3  -4   2      571.52      607.86      9.06 o 
   4  -4   2      726.00      713.93     10.69 o 
   5  -4   2     1126.44     1133.73     16.57 o 
   6  -4   2     1224.67     1210.06     15.94 o 
   7  -4   2      305.73      307.65      6.53 o 
   8  -4   2       22.35       24.04      3.36 o 
   9  -4   2        6.47       -0.45      2.69 o 
  10  -4   2      137.78      130.83      8.96 o 
 -10  -3   2        3.91        4.24      2.36 o 
  -9  -3   2       19.02       18.60      1.99 o 
  -8  -3   2        1.02        4.18      1.27 o 
  -7  -3   2       28.89       29.88      1.60 o 
  -6  -3   2      155.03      156.08      2.86 o 
  -5  -3   2      496.83      512.89      6.72 o 
  -4  -3   2      144.17      147.86      3.37 o 
  -3  -3   2      752.07      662.44      8.10 o 
  -2  -3   2       64.73       40.16      1.24 o 
  -1  -3   2     6293.52     6716.01     93.85 o 
   0  -3   2      147.24      171.27      3.14 o 
   1  -3   2      102.80       89.48      3.55 o 
   2  -3   2      316.47      271.72      4.32 o 
   3  -3   2     4552.52     4442.43     61.25 o 
   4  -3   2     1055.51     1071.73     13.94 o 
   5  -3   2      179.26      180.44      3.07 o 
   6  -3   2       29.43       30.20      1.27 o 
   7  -3   2       69.52       66.23      2.16 o 
   8  -3   2        0.87        4.44      1.72 o 
   9  -3   2       12.38        8.06      3.58 o 
  10  -3   2       10.42       11.20      4.03 o 
 -10  -2   2        2.32        3.49      2.36 o 
  -9  -2   2       93.99      105.63      3.21 o 
  -8  -2   2        4.07        4.23      1.10 o 
  -7  -2   2       15.38        9.09      1.20 o 
  -6  -2   2        4.12        2.11      0.73 o 
  -5  -2   2      106.62      102.78      1.98 o 
  -4  -2   2     2534.94     2707.50     30.98 o 
  -3  -2   2        2.12        2.17      0.38 o 
  -2  -2   2     7715.31     7959.46     82.68 o 
  -1  -2   2    13288.79    13253.85    201.54 o 
   0  -2   2     1173.69     1294.55     32.92 o 
   1  -2   2      587.15      572.46      7.80 o 
   2  -2   2      162.85      206.74      3.01 o 
   3  -2   2        8.78        5.89      0.62 o 
   4  -2   2      856.55      844.73     11.09 o 
   5  -2   2      152.42      133.28      2.51 o 
   6  -2   2       10.89        6.99      0.99 o 
   7  -2   2       18.45       14.94      1.32 o 
   8  -2   2       11.89       11.29      1.32 o 
   9  -2   2       50.21       32.32      4.03 o 
  10  -2   2       24.65       39.88      5.38 o 
 -10  -1   2        9.81        6.96      2.36 o 
  -9  -1   2      151.57      153.28      5.61 o 
  -8  -1   2      141.18      155.49      3.36 o 
  -7  -1   2      134.50      122.13      2.51 o 
  -6  -1   2      158.90      151.16      2.63 o 
  -5  -1   2       17.79       24.12      0.90 o 
  -4  -1   2     1118.34     1087.05     12.88 o 
  -3  -1   2     8770.34     8733.41     98.35 o 
  -2  -1   2     4675.26     4284.26     41.77 o 
  -1  -1   2     3601.28     3547.65     32.75 o 
   0  -1   2      573.56      603.44      5.76 o 
   1  -1   2        1.11        1.85      0.35 o 
   2  -1   2       86.95       95.48      1.54 o 
   3  -1   2     2415.17     2171.30     24.93 o 
   4  -1   2      670.63      626.74      8.49 o 
   5  -1   2     1439.22     1378.34     20.15 o 
   6  -1   2      293.98      275.59      5.09 o 
   7  -1   2       11.84       11.53      1.94 o 
   8  -1   2        0.08       -0.70      0.99 o 
   9  -1   2        0.12        3.81      2.22 o 
  10  -1   2       15.58       12.10      4.03 o 
 -10   0   2       52.83       60.73      4.27 o 
  -9   0   2       67.50       70.75      5.38 o 
  -8   0   2       19.68       25.86      1.42 o 
  -7   0   2        1.32        2.21      1.15 o 
  -6   0   2      183.16      179.53      2.91 o 
  -5   0   2      216.99      245.28      3.48 o 
  -4   0   2     4787.32     4833.62     59.77 o 
  -3   0   2     2610.33     2506.97     31.18 o 
  -2   0   2      678.87      843.94      9.04 o 
  -1   0   2     1486.86     1463.20     13.61 o 
   0   0   2     2165.52     2221.13     19.59 o 
   1   0   2    16319.58    15388.65    217.73 o 
   2   0   2      235.75      189.20      2.52 o 
   3   0   2       10.00       17.59      0.57 o 
   4   0   2      253.37      337.29      4.90 o 
   5   0   2     1718.04     1772.33     22.79 o 
   6   0   2      209.87      209.16      4.31 o 
   7   0   2       49.64       46.71      2.02 o 
   8   0   2        9.86        6.82      1.36 o 
   9   0   2        6.86        8.93      1.62 o 
  10   0   2        2.50        4.93      3.58 o 
 -10   1   2      127.96      116.94      8.06 o 
  -9   1   2       10.25        7.17      2.04 o 
  -8   1   2      318.07      339.96      6.04 o 
  -7   1   2      922.05      950.40     12.84 o 
  -6   1   2      668.50      640.51      8.75 o 
  -5   1   2      206.92      195.59      3.18 o 
  -4   1   2       33.98       23.67      0.87 o 
  -3   1   2    11883.91    11448.18    141.64 o 
  -2   1   2    11452.91    11398.32    128.99 o 
  -1   1   2      119.46      149.64      1.78 o 
   0   1   2     3691.55     3772.06     39.61 o 
   1   1   2       17.31       10.12      0.91 o 
   2   1   2      597.97      535.92      9.40 o 
   3   1   2       62.34       78.37      2.13 o 
   4   1   2      496.49      528.01      8.46 o 
   5   1   2      421.17      398.90      6.89 o 
   6   1   2     1313.09     1260.55     18.98 o 
   7   1   2      243.22      208.80      4.72 o 
   8   1   2       39.33       53.12      2.39 o 
   9   1   2       22.54       22.33      2.13 o 
  10   1   2        6.58        3.58      3.14 o 
 -11   2   2        1.71        1.79      3.58 o 
 -10   2   2       34.31       36.74      5.38 o 
  -9   2   2       34.08       27.36      5.15 o 
  -8   2   2       42.84       40.38      2.80 o 
  -7   2   2        6.79        8.67      1.72 o 
  -6   2   2      178.19      167.78      2.87 o 
  -5   2   2      125.64       99.70      1.85 o 
  -4   2   2     1628.30     1741.46     21.85 o 
  -3   2   2     1206.71     1236.36     17.56 o 
  -2   2   2      305.21      357.53      5.36 o 
  -1   2   2     1288.54     1360.37     52.99 o 
   0   2   2      694.90      775.77     20.87 o 
   1   2   2     4961.16     4697.11     64.78 o 
   2   2   2      610.54      613.96      9.24 o 
   3   2   2      870.51      901.47     13.43 o 
   4   2   2        5.10        4.51      0.82 o 
   5   2   2     1145.88     1140.27     17.18 o 
   6   2   2      467.93      467.29      9.70 o 
   7   2   2      134.18      123.69      3.47 o 
   8   2   2       36.25       29.19      1.95 o 
   9   2   2       21.19       25.25      2.07 o 
 -11   3   2       15.57       18.37      4.93 o 
 -10   3   2       31.86       30.02      4.93 o 
  -9   3   2        0.70       -2.24      2.24 o 
  -8   3   2      536.07      536.69     31.14 o 
  -7   3   2       14.14       23.30      3.58 o 
  -6   3   2     1206.77     1177.68     15.19 o 
  -5   3   2      541.87      585.09      7.04 o 
  -4   3   2        5.30       12.22      2.02 o 
  -3   3   2     1006.76     1032.01     21.70 o 
  -2   3   2       11.13       13.97      0.55 o 
  -1   3   2    44522.60    38853.67    479.05 o 
   0   3   2     1694.67     1757.34     22.04 o 
   1   3   2      467.37      417.72      5.72 o 
   2   3   2       13.25        9.73      0.58 o 
   3   3   2       92.30       80.20      2.12 o 
   4   3   2        5.35        3.03      0.91 o 
   5   3   2        1.73        2.45      1.05 o 
   6   3   2      101.89      100.17      3.02 o 
   7   3   2       13.68       11.10      1.44 o 
   8   3   2      112.79      103.47      3.45 o 
   9   3   2        0.79        1.97      1.50 o 
 -11   4   2       13.08       11.65      4.48 o 
 -10   4   2       14.70       13.89      4.03 o 
  -9   4   2        0.87        1.34      3.14 o 
  -8   4   2      401.24      449.83     17.03 o 
  -7   4   2        3.66        2.24      1.79 o 
  -6   4   2       28.29       38.33      1.62 o 
  -5   4   2      196.48      238.84      7.17 o 
  -4   4   2       58.88       56.07      2.48 o 
  -3   4   2      242.09      262.84      6.49 o 
  -2   4   2      129.84      155.20      2.00 o 
  -1   4   2    12725.42    12417.17    153.62 o 
   0   4   2      767.72      752.61      9.89 o 
   1   4   2        1.60        3.50      0.56 o 
   2   4   2       92.42      102.57      2.00 o 
   3   4   2       64.90       81.28      2.27 o 
   4   4   2       80.69       90.28      2.57 o 
   5   4   2        3.79        6.53      1.63 o 
   6   4   2       69.06       64.80      2.57 o 
   7   4   2      128.19      128.88      4.46 o 
   8   4   2        1.41        2.03      1.55 o 
   9   4   2       33.29       36.74      2.57 o 
 -11   5   2       89.38       95.43      8.06 o 
 -10   5   2       22.37       29.57      4.93 o 
  -9   5   2       25.21       23.30      4.03 o 
  -8   5   2       19.58       33.60      4.03 o 
  -7   5   2     2919.73     2835.10     58.45 o 
  -6   5   2        0.20       -0.51      1.08 o 
  -5   5   2       10.45       10.58      1.40 o 
  -4   5   2     2232.92     2385.25     48.94 o 
  -3   5   2      852.93      933.01      9.40 o 
  -2   5   2        6.78       23.33      0.81 o 
  -1   5   2     1014.19     1105.13     15.89 o 
   0   5   2     1197.98     1228.32     15.82 o 
   1   5   2      553.93      516.76      7.21 o 
   2   5   2      343.11      353.72      4.73 o 
   3   5   2      565.22      611.37      8.58 o 
   4   5   2      292.94      303.34      6.73 o 
   5   5   2        0.05        1.17      1.34 o 
   6   5   2       47.75       46.20      2.22 o 
   7   5   2        0.02       -0.11      1.34 o 
   8   5   2        6.85        8.84      1.67 o 
 -11   6   2        5.07        4.93      4.03 o 
 -10   6   2       24.94       20.61      4.48 o 
  -9   6   2      107.12      115.59      7.62 o 
  -8   6   2      119.35      110.22      7.17 o 
  -7   6   2      117.70      110.22      6.72 o 
  -6   6   2      776.02      769.97     27.33 o 
  -5   6   2       53.77       53.37      3.14 o 
  -4   6   2        5.03        5.61      0.64 o 
  -3   6   2     3410.79     3655.69     41.57 o 
  -2   6   2      251.60      276.07      3.85 o 
  -1   6   2     1249.74     1364.34     19.65 o 
   0   6   2        4.26        1.97      0.57 o 
   1   6   2      228.72      216.34      3.60 o 
   2   6   2     1802.12     1901.34     24.47 o 
   3   6   2       79.82       79.47      2.50 o 
   4   6   2      147.83      144.42      5.82 o 
   5   6   2       58.60       59.86      2.57 o 
   6   6   2       31.92       44.18      2.33 o 
   7   6   2       10.46       12.33      1.79 o 
   8   6   2        6.19        5.16      1.71 o 
 -10   7   2       86.56       77.51      7.17 o 
  -9   7   2        0.01        0.45      2.69 o 
  -8   7   2        1.46        8.51      3.14 o 
  -7   7   2        8.03       17.03      3.14 o 
  -6   7   2      286.02      240.60     10.30 o 
  -5   7   2       71.94       88.75      3.44 o 
  -4   7   2       10.36       10.22      0.99 o 
  -3   7   2        0.58        2.51      0.70 o 
  -2   7   2      355.05      382.47      4.77 o 
  -1   7   2        0.92        1.25      0.71 o 
   0   7   2       83.12       68.22      2.00 o 
   1   7   2        1.31        1.69      0.70 o 
   2   7   2      150.83      150.52      2.97 o 
   3   7   2        1.99        0.42      0.94 o 
   4   7   2       84.53       78.34      2.89 o 
   5   7   2      522.09      518.98      9.35 o 
   6   7   2      104.62       98.11      3.41 o 
   7   7   2       28.85       32.31      2.35 o 
 -10   8   2        4.37        9.86      4.03 o 
  -9   8   2       20.75       18.82      4.03 o 
  -8   8   2      105.33       90.06      6.72 o 
  -7   8   2      383.56      350.37     14.34 o 
  -6   8   2        7.47        6.72      2.69 o 
  -5   8   2       15.86       12.02      1.30 o 
  -4   8   2      223.95      224.72      3.70 o 
  -3   8   2      376.70      341.57      4.69 o 
  -2   8   2     1099.27     1176.39     13.04 o 
  -1   8   2       14.90       18.05      0.94 o 
   0   8   2       62.93       75.72      1.99 o 
   1   8   2       87.34       95.10      2.27 o 
   2   8   2      115.55      129.31      2.81 o 
   3   8   2      140.49      130.36      3.47 o 
   4   8   2       51.35       46.43      2.47 o 
   5   8   2       14.60       15.80      1.77 o 
   6   8   2        1.32        1.83      1.39 o 
   7   8   2        5.70        9.71      1.77 o 
 -10   9   2        0.75        1.34      3.14 o 
  -8   9   2       62.24       74.38      6.27 o 
  -7   9   2      450.64      487.02     18.37 o 
  -6   9   2       59.27       80.65      6.27 o 
  -5   9   2      219.20      199.52      7.39 o 
  -4   9   2      904.24      933.98     12.65 o 
  -3   9   2      527.85      550.47      7.17 o 
  -2   9   2       75.53       68.36      1.63 o 
  -1   9   2      247.47      228.68      3.40 o 
   0   9   2      283.50      304.12      6.42 o 
   1   9   2       66.38       54.71      1.92 o 
   2   9   2      413.55      397.49      7.27 o 
   3   9   2       31.74       29.63      1.89 o 
   4   9   2       74.70       71.90      2.82 o 
   5   9   2      113.65      117.92      3.86 o 
   6   9   2       41.91       42.93      3.05 o 
 -10  10   2        0.05        1.34      3.58 o 
  -9  10   2        1.89        1.34      3.14 o 
  -8  10   2       94.29       98.12      7.62 o 
  -7  10   2       23.72       29.12      4.48 o 
  -6  10   2      117.77      132.62      8.06 o 
  -5  10   2        0.57       -1.47      1.72 o 
  -4  10   2      175.89      193.15      4.32 o 
  -3  10   2       24.42       18.01      1.05 o 
  -2  10   2       27.24       21.86      1.30 o 
  -1  10   2       25.04       18.08      1.06 o 
   0  10   2       23.26       25.57      1.17 o 
   1  10   2        9.34        8.95      1.02 o 
   2  10   2       41.82       36.79      2.38 o 
   3  10   2       72.32       76.12      2.83 o 
   4  10   2       80.61       97.48      4.01 o 
   5  10   2       11.95        8.94      1.64 o 
 -10  11   2        4.32        2.69      3.58 o 
  -9  11   2       45.99       56.90      6.27 o 
  -8  11   2      110.86      149.20      9.41 o 
  -7  11   2      159.74      164.88      9.41 o 
  -6  11   2       77.03       89.01     12.32 o 
  -5  11   2       23.18       26.29      7.39 o 
  -4  11   2       54.93       46.28      3.32 o 
  -3  11   2       48.44       48.41      1.65 o 
  -2  11   2        0.74        0.48      0.66 o 
  -1  11   2       50.07       55.64      1.69 o 
   0  11   2       72.21       69.99      2.04 o 
   1  11   2       68.51       63.57      2.96 o 
   2  11   2       52.68       50.30      1.98 o 
   3  11   2       12.59       11.25      1.35 o 
   4  11   2        4.26        2.17      1.30 o 
   5  11   2        0.27       -1.12      1.90 o 
  -9  12   2        0.12       -0.90      3.14 o 
  -7  12   2      127.06      143.82      9.41 o 
  -6  12   2        7.52        6.05      2.22 o 
  -5  12   2       33.95       36.58      5.38 o 
  -4  12   2      219.45      185.90      6.81 o 
  -3  12   2      265.73      225.46      5.08 o 
  -2  12   2       41.65       32.25      1.33 o 
  -1  12   2        9.90       11.68      1.06 o 
   0  12   2        1.47        0.57      0.87 o 
   1  12   2      106.93       93.07      2.83 o 
   2  12   2        0.43        1.03      1.18 o 
   3  12   2        6.72        7.76      1.34 o 
   4  12   2       12.40       14.62      2.23 o 
  -8  13   2        0.13        4.48      3.58 o 
  -7  13   2        9.13        4.48      3.58 o 
  -6  13   2       11.66       12.08      2.85 o 
  -5  13   2       65.00       41.22      3.48 o 
  -4  13   2      283.10      235.13      8.07 o 
  -3  13   2       33.95       33.44      2.47 o 
  -2  13   2       54.76       52.84      1.82 o 
  -1  13   2       21.98       16.10      1.22 o 
   0  13   2        0.42        0.67      1.07 o 
   1  13   2        0.47        0.10      1.11 o 
   2  13   2        2.74        5.28      1.62 o 
   3  13   2        0.03       -0.05      1.50 o 
  -8  14   2        0.26        1.79      3.14 o 
  -7  14   2       37.65       32.71      5.38 o 
  -6  14   2       32.83       28.67      5.38 o 
  -5  14   2        0.02       -1.70      2.36 o 
  -4  14   2      259.48      246.58      8.55 o 
  -3  14   2      162.55      160.56      5.06 o 
  -2  14   2        0.89        0.53      1.45 o 
  -1  14   2       37.29       38.63      1.95 o 
   0  14   2       35.28       28.20      2.18 o 
   1  14   2        0.03       -1.39      1.39 o 
  -6  15   2       37.79       46.15      6.27 o 
  -5  15   2        4.71        0.90      2.53 o 
  -4  15   2        9.13        8.12      2.20 o 
  -3  15   2       11.62       11.20      3.58 o 
  -2  15   2        1.56       -0.45      2.69 o 
  -1  15   2        0.14       -1.42      1.42 o 
   0  15   2        5.73        3.21      1.67 o 
   1 -16   3        4.74        8.21      2.33 o 
   2 -16   3      121.77      131.75      6.17 o 
   3 -16   3       19.86       26.43      4.93 o 
   4 -16   3        0.33       -1.34      3.14 o 
   5 -16   3        5.89        7.17      4.03 o 
  -1 -15   3       22.74       23.54      4.91 o 
   0 -15   3        9.93        7.45      2.04 o 
   1 -15   3        6.84        5.57      2.79 o 
   2 -15   3       38.78       41.12      7.69 o 
   3 -15   3       77.46       82.53      4.72 o 
   4 -15   3        0.02        2.24      3.14 o 
   5 -15   3       78.69       84.68      7.62 o 
   6 -15   3       35.53       28.67      4.93 o 
  -3 -14   3        4.62        6.97      2.80 o 
  -2 -14   3       36.27       30.14      2.99 o 
  -1 -14   3        8.38        8.47      2.04 o 
   0 -14   3       95.96      109.86      3.63 o 
   1 -14   3       67.72       69.44      3.44 o 
   2 -14   3        9.39       11.50      1.97 o 
   3 -14   3        0.07       -1.45      1.45 o 
   4 -14   3      292.35      302.88     13.89 o 
   5 -14   3       45.85       37.19      4.93 o 
   6 -14   3       91.98       92.74      7.62 o 
   7 -14   3        2.04        6.27      3.58 o 
   8 -14   3        9.16       21.06      4.48 o 
  -4 -13   3        0.45        0.67      2.22 o 
  -3 -13   3       10.72       12.15      1.95 o 
  -2 -13   3        0.03       -0.73      1.45 o 
  -1 -13   3       44.89       49.15      2.45 o 
   0 -13   3        2.20        3.07      1.28 o 
   1 -13   3       83.96       94.33      3.23 o 
   2 -13   3      126.58      120.72      4.22 o 
   3 -13   3      129.22      123.17      4.22 o 
   4 -13   3        6.68        5.07      2.04 o 
   5 -13   3        0.12       -1.34      2.24 o 
   6 -13   3       86.70       91.80      4.90 o 
   7 -13   3       14.86       24.02      3.17 o 
   8 -13   3        2.06        3.14      3.14 o 
  -5 -12   3        5.70        7.51      2.68 o 
  -4 -12   3      132.83      139.20      4.48 o 
  -3 -12   3        0.01       -0.48      1.39 o 
  -2 -12   3        0.03       -1.12      1.12 o 
  -1 -12   3        6.98        4.32      1.32 o 
   0 -12   3      104.07      111.95      3.40 o 
   1 -12   3       24.18       24.89      1.72 o 
   2 -12   3        0.64       -0.30      1.41 o 
   3 -12   3       68.72       77.63      4.04 o 
   4 -12   3       61.86       62.68      2.50 o 
   5 -12   3      133.20      138.03      4.38 o 
   6 -12   3        0.02       -1.57      1.58 o 
   7 -12   3       91.04      100.60      5.07 o 
   8 -12   3        4.43        1.21      2.04 o 
   9 -12   3      123.52      142.24      7.84 o 
  -6 -11   3        6.05        7.15      2.15 o 
  -5 -11   3        4.88        2.32      1.34 o 
  -4 -11   3      199.36      204.29      4.73 o 
  -3 -11   3        4.81        3.77      1.39 o 
  -2 -11   3      140.10      128.21      3.27 o 
  -1 -11   3       16.48       19.02      1.62 o 
   0 -11   3       64.15       65.44      2.51 o 
   1 -11   3      176.37      180.39      7.63 o 
   2 -11   3      870.16      891.85     16.78 o 
   3 -11   3       41.53       43.47      2.07 o 
   4 -11   3       82.23       93.07      2.90 o 
   5 -11   3       56.95       57.09      2.73 o 
   6 -11   3       39.59       34.62      3.00 o 
   7 -11   3       12.15       12.51      2.36 o 
   8 -11   3        0.04        1.28      3.81 o 
   9 -11   3        0.82        1.91      2.36 o 
  -6 -10   3        4.85        6.76      1.51 o 
  -5 -10   3       11.65       10.97      1.56 o 
  -4 -10   3      147.45      145.31      3.81 o 
  -3 -10   3      304.88      296.87      4.96 o 
  -2 -10   3      417.87      390.74      6.49 o 
  -1 -10   3       11.10        9.04      1.08 o 
   0 -10   3        0.33        0.15      0.87 o 
   1 -10   3        7.92        8.34      0.86 o 
   2 -10   3        9.74       12.26      1.14 o 
   3 -10   3        0.15       -0.31      1.12 o 
   4 -10   3        4.91        4.48      1.12 o 
   5 -10   3      120.26      108.35      4.88 o 
   6 -10   3       29.99       26.85      2.10 o 
   7 -10   3       53.55       52.65      3.48 o 
   8 -10   3      169.15      166.12     10.08 o 
   9 -10   3       72.88       63.87      4.44 o 
  10 -10   3       11.64       13.89      4.48 o 
  -7  -9   3       20.32       27.59      2.12 o 
  -6  -9   3        0.37       -1.15      1.15 o 
  -5  -9   3       43.24       40.91      2.16 o 
  -4  -9   3       11.08        8.43      1.31 o 
  -3  -9   3       31.30       23.57      1.20 o 
  -2  -9   3      606.54      601.43      7.46 o 
  -1  -9   3      807.77      787.80     10.96 o 
   0  -9   3       23.98       23.13      1.12 o 
   1  -9   3      143.25      163.82      5.76 o 
   2  -9   3      209.97      219.63      4.92 o 
   3  -9   3      244.13      244.16      4.06 o 
   4  -9   3      301.83      306.59      5.70 o 
   5  -9   3       94.89      102.58      2.81 o 
   6  -9   3       79.25       88.78      3.16 o 
   7  -9   3       20.16       18.79      2.36 o 
   8  -9   3       12.46       11.28      2.36 o 
   9  -9   3        0.84        0.03      2.46 o 
  10  -9   3       32.85       34.50      5.38 o 
  -8  -8   3       26.62       33.16      5.38 o 
  -7  -8   3        1.16        0.23      1.35 o 
  -6  -8   3       71.70       74.01      2.72 o 
  -5  -8   3      287.23      285.28      4.89 o 
  -4  -8   3      108.11      109.06      2.35 o 
  -3  -8   3      330.74      333.15      5.14 o 
  -2  -8   3      284.25      277.45      3.93 o 
  -1  -8   3      129.04      126.46      2.54 o 
   0  -8   3       65.38       55.28      1.41 o 
   1  -8   3      294.91      351.46     14.36 o 
   2  -8   3        5.70        5.61      0.75 o 
   3  -8   3      548.50      538.88      7.60 o 
   4  -8   3       34.24       35.62      1.54 o 
   5  -8   3       12.69       12.55      1.13 o 
   6  -8   3       49.54       46.83      2.41 o 
   7  -8   3       12.80       13.87      1.69 o 
   8  -8   3       84.62       78.72      6.50 o 
   9  -8   3       19.67       24.35      3.00 o 
  10  -8   3        1.13        0.00      3.58 o 
  -8  -7   3       30.82       34.24      2.76 o 
  -7  -7   3       11.82       10.66      1.58 o 
  -6  -7   3      372.29      358.84      5.75 o 
  -5  -7   3      674.28      669.68      9.08 o 
  -4  -7   3      269.03      255.52      3.82 o 
  -3  -7   3      571.63      616.47      7.49 o 
  -2  -7   3      251.71      285.31      3.88 o 
  -1  -7   3     2410.67     2429.22     36.51 o 
   0  -7   3     2374.43     2686.98     68.52 o 
   1  -7   3     1836.20     2068.67     60.94 o 
   2  -7   3     1940.80     2006.92     32.34 o 
   3  -7   3      864.50      894.04     11.86 o 
   4  -7   3     2313.42     2342.83     33.14 o 
   5  -7   3     1055.82      975.28     14.60 o 
   6  -7   3       60.41       46.77      2.33 o 
   7  -7   3       36.81       40.07      2.23 o 
   8  -7   3      155.40      155.59      5.85 o 
   9  -7   3        1.73        0.00      2.69 o 
  10  -7   3        4.99        6.72      4.03 o 
  -8  -6   3       12.88       13.34      1.50 o 
  -7  -6   3        1.74        1.65      1.02 o 
  -6  -6   3       67.95       66.24      3.07 o 
  -5  -6   3        1.85        1.87      0.76 o 
  -4  -6   3        8.16        6.82      0.79 o 
  -3  -6   3       66.37       63.08      1.55 o 
  -2  -6   3      654.91      674.72      7.85 o 
  -1  -6   3      752.35      810.69      9.81 o 
   0  -6   3       11.27       14.35      0.60 o 
   1  -6   3     1627.53     1875.73     57.87 o 
   2  -6   3     1016.61     1040.43     13.54 o 
   3  -6   3      367.30      363.71      6.04 o 
   4  -6   3        9.17       15.70      1.05 o 
   5  -6   3       92.06       83.11      3.17 o 
   6  -6   3      578.95      554.46      9.00 o 
   7  -6   3      158.03      150.36      4.29 o 
   8  -6   3       13.99       11.73      2.04 o 
   9  -6   3      110.19       98.57      7.62 o 
  10  -6   3        0.53       -1.34      3.14 o 
  -9  -5   3        5.11       12.25      1.58 o 
  -8  -5   3       76.03       78.14      2.58 o 
  -7  -5   3       28.99       36.84      1.67 o 
  -6  -5   3       72.57       74.23      2.24 o 
  -5  -5   3      876.32      884.64     10.31 o 
  -4  -5   3      416.10      398.03      5.09 o 
  -3  -5   3      419.20      424.22      5.22 o 
  -2  -5   3       47.82       45.98      1.10 o 
  -1  -5   3     8039.38     8609.74    158.78 o 
   0  -5   3     1356.52     1418.69     15.26 o 
   1  -5   3    12444.68    12931.88    326.31 o 
   2  -5   3     2519.13     2667.85     33.45 o 
   3  -5   3        0.90        0.34      0.45 o 
   4  -5   3      849.35     1016.34     14.94 o 
   5  -5   3      194.59      188.36      3.17 o 
   6  -5   3      783.49      743.97     11.47 o 
   7  -5   3      184.00      161.77      4.15 o 
   8  -5   3       27.11       31.76      2.80 o 
   9  -5   3        1.06       -1.34      3.14 o 
  10  -5   3        4.87       11.20      4.03 o 
  -9  -4   3        2.85        1.46      1.20 o 
  -8  -4   3       81.98       90.46      2.77 o 
  -7  -4   3      111.58      112.09      2.81 o 
  -6  -4   3       39.52       38.74      2.44 o 
  -5  -4   3       11.98       13.52      1.54 o 
  -4  -4   3      202.75      221.34      3.16 o 
  -3  -4   3     1660.46     1650.03     17.85 o 
  -2  -4   3        0.09        0.76      0.29 o 
  -1  -4   3     3898.30     4051.14     48.77 o 
   0  -4   3     5844.62     5919.16    173.80 o 
   1  -4   3      415.03      491.39      9.51 o 
   2  -4   3      359.97      387.98      5.41 o 
   3  -4   3     1835.10     1936.99     24.56 o 
   4  -4   3      447.42      400.83      5.73 o 
   5  -4   3       56.42       63.98      1.89 o 
   6  -4   3      532.01      518.13      8.39 o 
   7  -4   3      407.56      410.60      7.15 o 
   8  -4   3      209.51      201.83      9.18 o 
   9  -4   3       24.85       16.13      4.03 o 
  10  -4   3       25.08       20.61      4.48 o 
 -10  -3   3       22.76       20.05      3.00 o 
  -9  -3   3       24.88       16.62      1.52 o 
  -8  -3   3       18.01       18.64      1.36 o 
  -7  -3   3       72.75       75.13      2.19 o 
  -6  -3   3        0.42       -0.66      0.66 o 
  -5  -3   3     1755.61     1683.08     18.32 o 
  -4  -3   3     1947.35     2005.07     21.51 o 
  -3  -3   3     2733.63     2690.45     28.46 o 
  -2  -3   3     2883.58     2943.91     31.02 o 
  -1  -3   3      173.84      180.67      2.44 o 
   0  -3   3     7981.02     7995.00    394.25 o 
   1  -3   3      409.80      475.27      5.76 o 
   2  -3   3     1913.34     2030.15     25.59 o 
   3  -3   3     5186.48     5123.63     63.71 o 
   4  -3   3      199.49      197.41      3.69 o 
   5  -3   3        0.18        0.90      0.67 o 
   6  -3   3        3.89        2.03      0.84 o 
   7  -3   3       41.16       39.39      1.77 o 
   8  -3   3      898.42      891.85     16.36 o 
   9  -3   3       91.33      113.99      5.22 o 
  10  -3   3       68.70       69.00      6.72 o 
 -10  -2   3       47.03       63.91      4.40 o 
  -9  -2   3       40.62       53.52      2.24 o 
  -8  -2   3       36.22       36.08      1.64 o 
  -7  -2   3      839.29      783.91     11.09 o 
  -6  -2   3       12.31       14.45      0.94 o 
  -5  -2   3        8.54        9.55      0.66 o 
  -4  -2   3        4.64       10.12      0.77 o 
  -3  -2   3       28.52       31.64      1.41 o 
  -2  -2   3    18738.42    18114.29    189.63 o 
  -1  -2   3      414.79      426.52      5.18 o 
   0  -2   3      204.47      172.88      2.09 o 
   1  -2   3     1169.56     1069.59     20.02 o 
   2  -2   3      563.03      520.58      7.01 o 
   3  -2   3      760.18      646.26      9.63 o 
   4  -2   3        1.25        0.55      0.59 o 
   5  -2   3       47.36       47.88      1.47 o 
   6  -2   3      532.96      515.65      8.45 o 
   7  -2   3      791.81      782.03     12.37 o 
   8  -2   3      264.68      267.77      6.46 o 
   9  -2   3       74.74       92.92      4.90 o 
  10  -2   3       16.85       17.92      4.48 o 
 -10  -1   3        0.52        0.21      3.14 o 
  -9  -1   3       36.94       38.28      3.36 o 
  -8  -1   3       22.56       43.64      3.74 o 
  -7  -1   3      649.29      630.91      8.24 o 
  -6  -1   3      166.97      165.62      2.84 o 
  -5  -1   3       21.50       17.38      0.80 o 
  -4  -1   3     1780.07     1822.47     19.48 o 
  -3  -1   3     3698.82     3400.33     38.62 o 
  -2  -1   3      607.03      679.46      8.84 o 
  -1  -1   3     1640.67     1660.96     17.60 o 
   0  -1   3      247.99      249.58      3.24 o 
   1  -1   3      972.82      977.57     11.39 o 
   2  -1   3     5936.57     5218.02     73.87 o 
   3  -1   3      275.75      301.65      4.36 o 
   4  -1   3     1326.57     1368.93     17.71 o 
   5  -1   3      107.26      105.04      2.20 o 
   6  -1   3       79.57       97.72      2.72 o 
   7  -1   3       32.81       37.08      2.81 o 
   8  -1   3       16.86       17.58      1.59 o 
   9  -1   3      212.82      214.49      7.58 o 
  10  -1   3        1.90       -0.45      3.14 o 
 -10   0   3        0.37       -0.67      2.22 o 
  -9   0   3       22.94       29.72      3.00 o 
  -8   0   3        9.07        8.50      1.52 o 
  -7   0   3      299.92      333.37      4.88 o 
  -6   0   3        2.79        2.85      0.69 o 
  -5   0   3     1777.22     1708.67     19.89 o 
  -4   0   3     2171.79     2305.31     26.44 o 
  -3   0   3     4789.41     4677.14     52.85 o 
  -2   0   3      199.32      226.27      2.67 o 
  -1   0   3     2110.69     2167.86     22.87 o 
   0   0   3    21809.19    20417.71    179.18 o 
   1   0   3     3727.18     3972.85     56.86 o 
   2   0   3      379.07      393.52      5.36 o 
   3   0   3     1888.07     1825.31     21.09 o 
   4   0   3       59.98       73.83      1.40 o 
   5   0   3      154.91      129.56      3.08 o 
   6   0   3      175.80      180.00      4.30 o 
   7   0   3      167.46      156.71      3.85 o 
   8   0   3        2.89        1.78      1.25 o 
   9   0   3       39.53       40.40      2.75 o 
  10   0   3       60.97       69.00      6.27 o 
 -10   1   3        2.47        4.93      3.58 o 
  -9   1   3       28.81       24.57      2.68 o 
  -8   1   3       15.34       53.90      3.20 o 
  -7   1   3      739.40      814.20     17.25 o 
  -6   1   3      167.70      161.83      2.95 o 
  -5   1   3      307.07      260.60      4.51 o 
  -4   1   3        7.21       33.38      0.95 o 
  -3   1   3      749.34      696.13      9.08 o 
  -2   1   3       20.13       39.92      0.89 o 
  -1   1   3     4683.90     4714.77     58.26 o 
   0   1   3       44.44       48.37      0.97 o 
   1   1   3     2469.18     2386.15     33.15 o 
   2   1   3      303.78      232.72      3.29 o 
   3   1   3      969.98      916.39     13.66 o 
   4   1   3      215.83      176.86      3.64 o 
   5   1   3      303.25      329.43      5.99 o 
   6   1   3       45.94       39.56      1.89 o 
   7   1   3       15.18       15.28      1.68 o 
   8   1   3        4.04        3.09      1.28 o 
   9   1   3       13.55       12.09      1.77 o 
 -11   2   3       39.68       59.59      6.72 o 
 -10   2   3        0.61        9.41      3.58 o 
  -9   2   3       51.68       54.40      3.44 o 
  -8   2   3      188.04      181.21      7.17 o 
  -7   2   3      139.47      141.00      3.11 o 
  -6   2   3     2265.79     2151.41     30.59 o 
  -5   2   3      210.54      236.19      3.51 o 
  -4   2   3       12.47       20.55      0.93 o 
  -3   2   3      399.39      486.85      7.30 o 
  -2   2   3      420.01      439.39      5.31 o 
  -1   2   3     1188.28     1259.73     17.78 o 
   0   2   3     3990.33     3973.58     49.41 o 
   1   2   3      240.24      275.76      4.35 o 
   2   2   3       70.81       66.61      1.25 o 
   3   2   3     3798.13     3840.82     53.90 o 
   4   2   3      112.17      140.06      3.24 o 
   5   2   3      280.06      270.17      5.26 o 
   6   2   3       60.88       60.56      2.40 o 
   7   2   3        4.25        3.43      1.17 o 
   8   2   3       44.66       48.22      3.69 o 
   9   2   3       18.23       22.24      2.02 o 
 -11   3   3       45.46       52.87      6.27 o 
 -10   3   3        0.03        3.58      3.58 o 
  -9   3   3        5.08        8.06      3.58 o 
  -8   3   3       17.42       94.99      5.82 o 
  -7   3   3       30.22       23.51      2.36 o 
  -6   3   3      173.04      178.06      2.87 o 
  -5   3   3      156.05      176.69      2.39 o 
  -4   3   3      117.62       85.05      1.61 o 
  -3   3   3        9.68       16.07      0.57 o 
  -2   3   3      887.09      969.86     15.41 o 
  -1   3   3     1663.78     1665.90     23.60 o 
   0   3   3        9.81       10.58      0.63 o 
   1   3   3     2176.61     2192.24     30.63 o 
   2   3   3      183.73      179.91      2.56 o 
   3   3   3      441.71      471.97      7.73 o 
   4   3   3     1249.37     1221.99     18.25 o 
   5   3   3       99.00       97.41      2.91 o 
   6   3   3      172.73      163.23      4.14 o 
   7   3   3        0.01       -0.33      1.22 o 
   8   3   3       25.99       23.50      1.95 o 
   9   3   3       18.33       24.12      2.22 o 
 -11   4   3        1.19       -3.14      3.14 o 
 -10   4   3       33.90       29.57      4.93 o 
  -9   4   3        1.33        3.14      3.14 o 
  -8   4   3       26.88       81.10      4.93 o 
  -7   4   3      182.63      174.38      5.68 o 
  -6   4   3        2.16       -0.06      1.08 o 
  -5   4   3        6.92        6.30      1.27 o 
  -4   4   3     1698.48     1706.63     35.48 o 
  -3   4   3      842.74      817.65     11.82 o 
  -2   4   3      725.07      798.01     12.59 o 
  -1   4   3      269.44      244.04      5.07 o 
   0   4   3      148.32      172.16      3.19 o 
   1   4   3      357.81      330.40      6.38 o 
   2   4   3      115.81      103.59      2.05 o 
   3   4   3      214.11      216.66      4.25 o 
   4   4   3      104.53       93.62      2.74 o 
   5   4   3      285.43      272.14      5.49 o 
   6   4   3      549.14      525.08      9.29 o 
   7   4   3       30.84       25.18      2.07 o 
   8   4   3       44.90       53.06      2.67 o 
 -11   5   3       56.00       61.38      6.72 o 
 -10   5   3        2.28       -2.69      2.69 o 
  -9   5   3       20.11       22.40      4.03 o 
  -8   5   3       49.62       45.25      4.93 o 
  -7   5   3      358.26      455.66     17.03 o 
  -6   5   3     1372.93     1354.75     28.99 o 
  -5   5   3      342.71      309.87     10.30 o 
  -4   5   3       51.10       76.63      4.70 o 
  -3   5   3       41.57       43.48      0.91 o 
  -2   5   3      184.51      225.75      3.88 o 
  -1   5   3      353.25      352.95      5.86 o 
   0   5   3       63.98       40.95      1.39 o 
   1   5   3      113.92      113.10      3.76 o 
   2   5   3        0.89        2.42      0.88 o 
   3   5   3       83.24       81.53      3.10 o 
   4   5   3       53.01       43.99      1.95 o 
   5   5   3       82.91       91.77      3.02 o 
   6   5   3       63.61       71.65      2.85 o 
   7   5   3        2.45        1.22      1.81 o 
   8   5   3        0.47        0.00      1.44 o 
 -11   6   3        0.47        0.90      3.58 o 
 -10   6   3      151.63      162.64      9.86 o 
  -8   6   3      343.36      302.88     12.99 o 
  -7   6   3       89.47      104.84      6.72 o 
  -6   6   3      410.36      444.95     10.90 o 
  -5   6   3      369.55      397.75     10.98 o 
  -4   6   3      584.10      597.45     11.04 o 
  -3   6   3     3306.35     3544.34     44.10 o 
  -2   6   3     1803.64     1952.11     27.84 o 
  -1   6   3       12.94        9.06      0.99 o 
   0   6   3       22.96       24.53      1.28 o 
   1   6   3     1487.61     1478.46     24.66 o 
   2   6   3       30.88       37.35      1.67 o 
   3   6   3      539.93      534.15      9.01 o 
   4   6   3        6.02       10.25      1.39 o 
   5   6   3      140.50      132.78      4.72 o 
   6   6   3       48.62       47.96      2.50 o 
   7   6   3       45.20       40.19      2.51 o 
 -10   7   3       24.07       19.27      4.48 o 
  -9   7   3        1.14        1.79      2.69 o 
  -8   7   3       58.59       60.93      5.82 o 
  -7   7   3      105.16       98.12      6.72 o 
  -6   7   3      644.09      650.02     15.17 o 
  -5   7   3       11.94        4.98      1.40 o 
  -4   7   3      332.24      348.25      4.45 o 
  -3   7   3       89.04       77.51      1.78 o 
  -2   7   3        0.19        0.44      1.48 o 
  -1   7   3      248.45      253.02      4.12 o 
   0   7   3        8.48        5.37      0.83 o 
   1   7   3      164.09      178.66      4.31 o 
   2   7   3        9.85       10.42      1.17 o 
   3   7   3        0.32        0.21      0.94 o 
   4   7   3       34.83       29.00      1.84 o 
   5   7   3        0.83       -0.58      1.28 o 
   6   7   3       42.23       48.52      2.65 o 
   7   7   3       37.28       28.28      2.22 o 
 -10   8   3       52.08       62.28      6.72 o 
  -9   8   3       69.17       79.75      6.72 o 
  -8   8   3      109.29      109.77      7.62 o 
  -7   8   3        2.62        8.51      3.14 o 
  -6   8   3       76.58       60.04      5.38 o 
  -5   8   3      493.36      474.43     11.53 o 
  -4   8   3       16.98       16.34      0.82 o 
  -3   8   3      192.93      196.90      2.89 o 
  -2   8   3      185.27      186.62      3.14 o 
  -1   8   3       21.46       18.65      1.03 o 
   0   8   3       10.92        9.67      1.03 o 
   1   8   3       30.88       24.84      1.71 o 
   2   8   3        1.13        0.22      0.90 o 
   3   8   3        0.03        3.02      1.12 o 
   4   8   3      422.38      403.57      7.72 o 
   5   8   3      101.74      101.65      3.57 o 
   6   8   3        4.58       10.17      1.77 o 
 -10   9   3       33.76       28.67      5.38 o 
  -9   9   3       35.79       51.52      5.82 o 
  -6   9   3        5.12        9.41      3.14 o 
  -5   9   3        4.33        3.98      1.40 o 
  -4   9   3        0.01       -0.76      0.76 o 
  -3   9   3      325.60      341.72      4.51 o 
  -2   9   3       52.22       49.03      1.60 o 
  -1   9   3       65.29       61.64      1.95 o 
   0   9   3        1.97        3.59      0.99 o 
   1   9   3        4.51        5.07      1.19 o 
   2   9   3       87.19       94.66      4.25 o 
   3   9   3      105.98      109.49      3.40 o 
   4   9   3        5.83        2.44      1.39 o 
   5   9   3       24.22       21.11      2.07 o 
   6   9   3        2.24        2.09      1.81 o 
 -10  10   3       51.07       56.45      6.72 o 
  -9  10   3        0.00        0.45      3.14 o 
  -8  10   3       75.15       95.88      7.17 o 
  -7  10   3        4.60        6.27      3.14 o 
  -6  10   3       16.45       16.13      3.58 o 
  -5  10   3        0.77       -1.34      2.24 o 
  -4  10   3       16.23       17.21      1.89 o 
  -3  10   3     1931.26     1833.58     20.07 o 
  -2  10   3      349.66      351.99      4.49 o 
  -1  10   3      151.78      165.44      3.09 o 
   0  10   3       60.38       50.69      1.88 o 
   1  10   3        4.84        1.79      1.29 o 
   2  10   3        9.72        6.66      1.51 o 
   3  10   3       47.84       43.97      2.39 o 
   4  10   3       20.32       18.27      1.89 o 
   5  10   3        9.50        8.85      1.77 o 
  -9  11   3       57.15       49.73      6.27 o 
  -8  11   3        6.43       10.30      3.58 o 
  -7  11   3       35.04       36.29      4.93 o 
  -6  11   3       38.27       36.29      4.93 o 
  -5  11   3       12.37        9.86      3.14 o 
  -4  11   3       16.46       13.31      2.53 o 
  -3  11   3      560.55      571.45      7.79 o 
  -2  11   3      300.51      271.93      3.90 o 
  -1  11   3      103.37      101.01      2.26 o 
   0  11   3       86.72       87.85      2.56 o 
   1  11   3      100.60      102.21      3.18 o 
   2  11   3        0.12       -1.36      1.36 o 
   3  11   3        8.32        6.39      1.54 o 
   4  11   3        2.10        2.62      1.62 o 
  -9  12   3       89.87      100.36      8.51 o 
  -8  12   3        6.22       10.75      4.48 o 
  -7  12   3       12.11       16.13      4.48 o 
  -6  12   3        0.98        3.14      2.69 o 
  -5  12   3       26.61       25.09      4.03 o 
  -4  12   3       61.34       56.45      5.82 o 
  -3  12   3      229.30      191.96      5.60 o 
  -2  12   3       15.64       10.92      0.96 o 
  -1  12   3        1.62        1.88      0.89 o 
   0  12   3        0.57        1.31      1.03 o 
   1  12   3        9.80       11.17      1.39 o 
   2  12   3        3.36        4.20      1.27 o 
   3  12   3       10.94       11.15      1.59 o 
  -8  13   3       41.51       29.12      5.38 o 
  -7  13   3       15.48       23.30      4.93 o 
  -6  13   3        0.79        0.00      3.14 o 
  -5  13   3       33.21       29.12      4.48 o 
  -4  13   3        3.86        3.58      3.14 o 
  -3  13   3       72.35       70.77      3.88 o 
  -2  13   3      175.46      176.53      3.34 o 
  -1  13   3        1.87       -0.44      1.12 o 
   0  13   3       40.31       41.84      2.03 o 
   1  13   3        7.94       10.79      1.45 o 
   2  13   3        1.49        0.76      1.21 o 
  -7  14   3        1.69        0.00      3.58 o 
  -6  14   3        4.73        4.93      3.58 o 
  -5  14   3      125.56      123.21      8.96 o 
  -4  14   3       45.25       40.32      5.38 o 
  -3  14   3        5.33        8.26      2.15 o 
  -2  14   3        0.57       -0.34      1.58 o 
  -1  14   3        6.54        2.40      1.14 o 
   0  14   3       19.53       21.38      1.79 o 
   1  14   3       36.50       32.91      2.46 o 
  -6  15   3        0.05        0.00      3.14 o 
  -5  15   3       45.84       38.98      5.82 o 
  -4  15   3       44.37       36.06      3.23 o 
  -3  15   3       10.08        7.36      2.48 o 
  -1  15   3       37.00       36.74      6.27 o 
   0 -16   4       18.88       21.14      3.48 o 
   1 -16   4       90.57      110.95      4.74 o 
   2 -16   4       10.23       11.43      2.85 o 
   3 -16   4       24.26       24.64      4.93 o 
   4 -16   4       12.56        9.86      4.03 o 
  -1 -15   4        0.19       -2.00      2.00 o 
   0 -15   4        6.09        4.21      2.05 o 
   1 -15   4        2.10        1.49      1.81 o 
   2 -15   4        3.75        3.56      2.96 o 
   3 -15   4       89.82       82.98     11.65 o 
   4 -15   4       12.60       12.55      4.48 o 
   5 -15   4      101.55      109.77      8.06 o 
   6 -15   4      127.77      141.13      9.41 o 
  -3 -14   4      182.68      190.19     15.91 o 
  -2 -14   4        1.06        0.81      1.84 o 
  -1 -14   4        1.63        0.05      1.44 o 
   0 -14   4      103.43      132.99      4.02 o 
   1 -14   4        0.32        1.52      1.63 o 
   2 -14   4        1.35        2.87      1.63 o 
   3 -14   4       41.45       36.12      2.67 o 
   4 -14   4       78.95       92.52      7.62 o 
   5 -14   4       16.45       19.27      4.48 o 
   6 -14   4        2.52        5.38      3.58 o 
   7 -14   4        0.06        2.24      3.14 o 
  -4 -13   4       31.30       31.85      4.43 o 
  -3 -13   4        9.73        6.51      2.15 o 
  -2 -13   4       30.41       30.49      2.67 o 
  -1 -13   4      110.13      119.55      4.85 o 
   0 -13   4        0.02        2.24      1.28 o 
   1 -13   4       50.47       52.60      2.85 o 
   2 -13   4       45.90       53.42      3.19 o 
   3 -13   4       20.31       20.66      2.20 o 
   4 -13   4       16.10       13.20      2.69 o 
   5 -13   4       58.61       71.24      6.27 o 
   6 -13   4       11.86        7.17      3.58 o 
   7 -13   4        9.72        7.62      3.58 o 
   8 -13   4        3.26        2.69      3.58 o 
  -5 -12   4        0.43        2.96      2.69 o 
  -4 -12   4       40.84       36.34      2.51 o 
  -3 -12   4       19.54       20.15      2.95 o 
  -2 -12   4        2.67        2.33      1.28 o 
  -1 -12   4       18.40       17.78      1.67 o 
   0 -12   4      570.97      622.38     15.59 o 
   1 -12   4        1.65        1.27      1.23 o 
   2 -12   4       15.27       18.30      2.23 o 
   3 -12   4        0.25        3.29      1.29 o 
   4 -12   4       34.22       38.12      2.95 o 
   5 -12   4        2.38        1.29      1.36 o 
   6 -12   4       35.67       33.02      3.00 o 
   7 -12   4       54.24       54.51      4.03 o 
   8 -12   4       15.68       17.13      4.70 o 
   9 -12   4       10.51       11.53      2.85 o 
  -6 -11   4        8.57       13.70      2.85 o 
  -5 -11   4        0.01       -1.32      1.32 o 
  -4 -11   4       87.48       83.51      3.96 o 
  -3 -11   4        0.01       -1.05      1.36 o 
  -2 -11   4       65.84       67.71      4.33 o 
  -1 -11   4       57.39       57.27      2.95 o 
   0 -11   4      223.69      248.59      5.21 o 
   1 -11   4      757.06      823.55     15.26 o 
   2 -11   4       70.89       80.53      2.55 o 
   3 -11   4        7.94        6.94      1.68 o 
   4 -11   4      709.26      713.17     18.62 o 
   5 -11   4        0.01       -1.03      1.03 o 
   6 -11   4       25.10       32.32      2.85 o 
   7 -11   4       10.70       14.46      5.38 o 
   8 -11   4      239.00      213.45      7.76 o 
   9 -11   4       45.39       50.45      4.12 o 
  -6 -10   4        1.10        0.28      1.54 o 
  -5 -10   4       34.32       27.02      2.63 o 
  -4 -10   4      191.64      200.32      6.42 o 
  -3 -10   4       80.96       71.42      2.47 o 
  -2 -10   4       29.24       22.26      1.94 o 
  -1 -10   4       74.77       78.71      2.97 o 
   0 -10   4      567.40      650.73     10.64 o 
   1 -10   4      485.79      532.09     15.35 o 
   2 -10   4       89.49       86.50      2.18 o 
   3 -10   4      233.24      248.13      4.86 o 
   4 -10   4      299.68      296.10      5.64 o 
   5 -10   4      202.33      187.03      4.12 o 
   6 -10   4       52.53       48.05      3.30 o 
   7 -10   4       65.46       63.77      3.95 o 
   8 -10   4       26.59       25.95      3.00 o 
   9 -10   4       43.68       41.95      3.80 o 
  -7  -9   4        0.80        3.73      1.67 o 
  -6  -9   4        0.42       -0.23      1.39 o 
  -5  -9   4        0.05       -1.22      1.22 o 
  -4  -9   4      430.91      427.12      8.12 o 
  -3  -9   4       27.01       22.60      1.45 o 
  -2  -9   4        5.66        7.43      1.32 o 
  -1  -9   4        3.75        4.66      0.84 o 
   0  -9   4     1423.22     1580.92     32.19 o 
   1  -9   4       31.86       33.08      1.39 o 
   2  -9   4      153.44      166.55      3.39 o 
   3  -9   4       19.56       20.24      2.35 o 
   4  -9   4     1318.89     1327.66     19.65 o 
   5  -9   4       88.94       83.86      2.56 o 
   6  -9   4        5.76        4.67      1.95 o 
   7  -9   4        6.39       12.11      5.38 o 
   8  -9   4       26.85       32.76      3.00 o 
   9  -9   4       57.58       60.04      4.12 o 
  10  -9   4       14.78       13.44      4.48 o 
  -8  -8   4        3.50        8.11      2.12 o 
  -7  -8   4      103.95      106.84      3.81 o 
  -6  -8   4        3.37        3.61      1.31 o 
  -5  -8   4      158.79      157.21      3.81 o 
  -4  -8   4        8.45        7.50      1.00 o 
  -3  -8   4       18.62       17.17      1.11 o 
  -2  -8   4      185.34      206.43      3.72 o 
  -1  -8   4      132.26      152.37      3.95 o 
   0  -8   4      318.54      359.11      4.84 o 
   1  -8   4      190.36      194.27      3.70 o 
   2  -8   4     1150.28     1222.90     16.06 o 
   3  -8   4        0.86        2.22      0.60 o 
   4  -8   4      105.60      104.58      2.85 o 
   5  -8   4      524.05      535.37      8.84 o 
   6  -8   4       66.03       60.20      2.22 o 
   7  -8   4      140.08      148.23      6.77 o 
   8  -8   4       10.28       10.18      2.22 o 
   9  -8   4        8.64        8.96      3.58 o 
  10  -8   4       14.83       20.61      4.48 o 
  -8  -7   4        8.37        9.24      1.89 o 
  -7  -7   4        0.19       -0.10      1.40 o 
  -6  -7   4      188.28      192.47      4.28 o 
  -5  -7   4       13.33        8.07      1.27 o 
  -4  -7   4      142.31      132.13      5.24 o 
  -3  -7   4      886.51      863.00     10.84 o 
  -2  -7   4       50.32       61.48      1.79 o 
  -1  -7   4      268.96      300.84      4.16 o 
   0  -7   4      611.61      695.91     10.97 o 
   1  -7   4      219.24      266.23      6.09 o 
   2  -7   4     1024.15     1094.79     14.42 o 
   3  -7   4      241.09      311.39      5.06 o 
   4  -7   4        3.75        2.72      0.82 o 
   5  -7   4        4.80        5.25      0.94 o 
   6  -7   4        8.15        7.12      1.57 o 
   7  -7   4      172.54      167.72      6.90 o 
   8  -7   4        0.01       -2.02      2.02 o 
   9  -7   4       79.70       95.88      7.17 o 
  10  -7   4       52.81       49.73      5.82 o 
  -9  -6   4       19.84       28.22      2.39 o 
  -8  -6   4       47.18       63.43      2.81 o 
  -7  -6   4        3.17        3.47      1.08 o 
  -6  -6   4       48.50       58.68      2.77 o 
  -5  -6   4       38.44       27.66      1.24 o 
  -4  -6   4      408.06      376.57      4.99 o 
  -3  -6   4      104.90      107.92      2.19 o 
  -2  -6   4     1902.92     1932.25     24.75 o 
  -1  -6   4       68.10       77.29      1.42 o 
   0  -6   4        1.66        4.26      0.74 o 
   1  -6   4     1354.09     1379.29     16.15 o 
   2  -6   4      628.47      690.18     10.36 o 
   3  -6   4      898.15      934.01     12.38 o 
   4  -6   4      352.06      365.90      6.27 o 
   5  -6   4       67.12       78.76      2.29 o 
   6  -6   4      146.53      142.91      3.40 o 
   7  -6   4      397.59      398.85      7.10 o 
   8  -6   4       36.93       30.70      2.15 o 
   9  -6   4      354.38      350.37     15.23 o 
  10  -6   4       50.45       63.62      6.27 o 
  -9  -5   4       21.21       25.95      2.29 o 
  -8  -5   4        0.02        9.14      1.53 o 
  -7  -5   4        9.26        7.52      1.08 o 
  -6  -5   4      354.40      325.05      5.14 o 
  -5  -5   4        8.33       10.85      0.93 o 
  -4  -5   4       72.70       63.61      1.68 o 
  -3  -5   4        1.25        1.91      0.49 o 
  -2  -5   4      761.95      730.61      8.95 o 
  -1  -5   4      187.53      236.56      4.26 o 
   0  -5   4      372.50      382.65      6.73 o 
   1  -5   4       25.06       42.55      1.00 o 
   2  -5   4     1787.00     1919.75     24.39 o 
   3  -5   4      120.73       88.79      1.82 o 
   4  -5   4       30.53       21.39      1.02 o 
   5  -5   4       55.98       54.95      1.62 o 
   6  -5   4      127.40      121.04      3.06 o 
   7  -5   4       83.01       81.84      2.61 o 
   8  -5   4      228.08      212.26      6.95 o 
   9  -5   4        2.13        5.38      3.58 o 
  10  -5   4       16.34        8.96      3.58 o 
  -9  -4   4        1.14        1.36      1.27 o 
  -8  -4   4       55.41       84.92      2.55 o 
  -7  -4   4       76.89       70.20      3.04 o 
  -6  -4   4     2098.12     2095.78     22.87 o 
  -5  -4   4       20.14       25.77      1.06 o 
  -4  -4   4        1.28       -0.29      0.53 o 
  -3  -4   4      566.37      596.57      7.52 o 
  -2  -4   4      154.91      197.02      2.78 o 
  -1  -4   4      338.32      380.15      6.10 o 
   0  -4   4     1144.32     1321.19     40.33 o 
   1  -4   4     2054.40     2008.56     23.10 o 
   2  -4   4       18.04       13.33      0.70 o 
   3  -4   4     1359.04     1214.72     15.75 o 
   4  -4   4      240.39      228.73      3.72 o 
   5  -4   4       78.40       68.21      1.79 o 
   6  -4   4        0.41        0.98      0.79 o 
   7  -4   4      184.24      189.98      4.19 o 
   8  -4   4      114.31      104.50      4.59 o 
   9  -4   4        7.03        8.42      2.36 o 
  10  -4   4       44.09       36.29      5.38 o 
 -10  -3   4        1.01        1.11      2.36 o 
  -9  -3   4      109.95      124.87      3.44 o 
  -8  -3   4       14.72       14.72      1.57 o 
  -7  -3   4      168.49      152.15      3.04 o 
  -6  -3   4      177.17      200.10      3.18 o 
  -5  -3   4        0.24       -0.04      0.65 o 
  -4  -3   4     2038.79     2034.97     23.70 o 
  -3  -3   4      610.45      671.98      8.28 o 
  -2  -3   4      986.84     1072.01     12.64 o 
  -1  -3   4     2374.36     2321.14     29.48 o 
   0  -3   4     1616.70     1488.06     15.96 o 
   1  -3   4        0.06        0.39      0.30 o 
   2  -3   4     1658.44     1796.01     22.79 o 
   3  -3   4        8.68       14.39      1.40 o 
   4  -3   4        3.11        2.36      0.54 o 
   5  -3   4      427.95      389.30      6.54 o 
   6  -3   4       61.14       61.60      2.16 o 
   7  -3   4        1.02        1.34      1.29 o 
   8  -3   4        5.16        6.25      1.63 o 
   9  -3   4       51.62       54.16      4.93 o 
  10  -3   4        2.55        4.03      3.58 o 
 -10  -2   4        0.97       -2.22      2.22 o 
  -9  -2   4       18.51       25.55      3.17 o 
  -8  -2   4       79.68      102.78      2.83 o 
  -7  -2   4       19.66       26.88      3.14 o 
  -6  -2   4      566.94      547.76      7.24 o 
  -5  -2   4       10.96        2.85      0.61 o 
  -4  -2   4     3290.44     3249.90     37.16 o 
  -3  -2   4     1969.71     1978.20     25.06 o 
  -2  -2   4       98.95       93.66      1.60 o 
  -1  -2   4      741.12      712.06      8.47 o 
   0  -2   4     1111.19     1131.13     13.16 o 
   1  -2   4     1278.53     1317.51     16.82 o 
   2  -2   4     1144.39     1148.10     16.46 o 
   3  -2   4      298.06      181.16      3.00 o 
   4  -2   4      585.21      539.97      8.51 o 
   5  -2   4      686.06      619.77      9.74 o 
   6  -2   4       22.14       20.46      1.36 o 
   7  -2   4       55.92       57.74      2.67 o 
   8  -2   4       33.33       34.35      2.41 o 
   9  -2   4       29.99       27.04      3.00 o 
 -10  -1   4       46.04       51.68      3.95 o 
  -9  -1   4       43.14       43.43      3.48 o 
  -8  -1   4        5.92       10.39      1.21 o 
  -7  -1   4      583.46      586.04     12.29 o 
  -6  -1   4       56.48       44.22      1.39 o 
  -5  -1   4     1177.98     1196.09     14.25 o 
  -4  -1   4       12.64        9.93      0.63 o 
  -3  -1   4       48.72       55.84      1.44 o 
  -2  -1   4      493.18      491.38      6.69 o 
  -1  -1   4      200.34      200.23      2.94 o 
   0  -1   4      695.10      659.53      7.86 o 
   1  -1   4       61.43       57.22      1.31 o 
   2  -1   4      606.85      566.69      7.69 o 
   3  -1   4       23.84       36.25      1.36 o 
   4  -1   4     1783.53     1782.51     25.37 o 
   5  -1   4      290.69      266.42      5.63 o 
   6  -1   4      167.50      156.21      4.40 o 
   7  -1   4      127.60      126.97      4.05 o 
   8  -1   4       31.49       30.29      2.30 o 
   9  -1   4       22.17       29.78      3.32 o 
 -10   0   4       56.09       59.02      6.72 o 
  -9   0   4       37.37       35.41      3.17 o 
  -8   0   4       55.35       46.20      3.62 o 
  -7   0   4      321.72      346.86      6.73 o 
  -6   0   4      213.77      216.18      3.42 o 
  -5   0   4     1725.89     1747.14     20.34 o 
  -4   0   4     2865.40     2883.37     36.23 o 
  -3   0   4     6401.46     6060.38     75.15 o 
  -2   0   4      387.03      371.49      5.20 o 
  -1   0   4     1382.37     1358.15     17.30 o 
   0   0   4       68.01       69.14      1.23 o 
   1   0   4     3212.88     3123.96     39.05 o 
   2   0   4     4600.68     4362.78     49.54 o 
   3   0   4      853.18      960.95     12.50 o 
   4   0   4      103.29      104.03      2.41 o 
   5   0   4      214.11      210.28      5.00 o 
   6   0   4      156.23      125.47      3.30 o 
   7   0   4        0.94        1.63      1.05 o 
   8   0   4       24.13       23.61      2.23 o 
   9   0   4        0.83        1.49      1.81 o 
 -10   1   4        1.02        0.70      2.15 o 
  -9   1   4        0.03       -2.24      2.46 o 
  -8   1   4      297.22      295.18      6.77 o 
  -7   1   4      131.17      158.26     10.98 o 
  -6   1   4       50.09       48.66      1.54 o 
  -5   1   4      436.02      457.30      6.42 o 
  -4   1   4      324.95      305.56      7.57 o 
  -3   1   4      468.51      489.19      5.93 o 
  -2   1   4     1300.92     1202.28     13.97 o 
  -1   1   4       77.97       83.62      1.62 o 
   0   1   4      349.93      340.86      4.44 o 
   1   1   4      336.04      267.56      3.91 o 
   2   1   4     1118.08     1122.63     14.42 o 
   3   1   4      696.35      684.63     10.35 o 
   4   1   4      307.98      308.85      6.47 o 
   5   1   4      328.81      311.50      5.82 o 
   6   1   4       57.58       47.57      2.07 o 
   7   1   4       47.53       46.50      2.18 o 
   8   1   4        1.67        0.53      1.28 o 
   9   1   4       44.48       46.48      3.10 o 
 -11   2   4        0.01        1.34      3.58 o 
 -10   2   4       94.44      105.74      7.62 o 
  -9   2   4       63.19       79.46      3.31 o 
  -8   2   4      246.35      251.45      7.52 o 
  -7   2   4       39.11       57.35      2.57 o 
  -6   2   4      121.85      120.46      2.34 o 
  -5   2   4     1926.31     1964.50     24.84 o 
  -4   2   4     2036.40     1960.32     24.65 o 
  -3   2   4      654.43      666.60      8.74 o 
  -2   2   4      752.32      783.69     10.15 o 
  -1   2   4     7177.80     7026.54     97.30 o 
   0   2   4      839.66      839.54     10.08 o 
   1   2   4     1333.44     1390.66     17.85 o 
   2   2   4        4.63        0.90      0.39 o 
   3   2   4      591.12      620.92     11.21 o 
   4   2   4      597.36      545.03     10.35 o 
   5   2   4      382.50      324.92      6.10 o 
   6   2   4       50.81       51.16      2.29 o 
   7   2   4        0.42        2.02      1.42 o 
   8   2   4       24.62       33.55      2.22 o 
   9   2   4       24.64       25.75      3.43 o 
 -11   3   4       44.76       45.25      6.27 o 
 -10   3   4       30.89       22.85      4.48 o 
  -9   3   4       71.18       64.97      5.82 o 
  -8   3   4      126.72      125.55      5.04 o 
  -7   3   4      810.91      790.52     18.21 o 
  -6   3   4       58.87       67.29      1.74 o 
  -5   3   4        0.36        0.47      0.71 o 
  -4   3   4       95.25      146.44      2.61 o 
  -3   3   4       11.32       14.23      0.98 o 
  -2   3   4       52.82       84.30      4.05 o 
  -1   3   4        4.51       17.43      2.19 o 
   0   3   4      144.14      103.50      2.08 o 
   1   3   4       72.10       96.35      2.14 o 
   2   3   4     1176.79     1258.20     16.14 o 
   3   3   4      121.89      111.45      3.51 o 
   4   3   4      152.61      153.88      3.58 o 
   5   3   4      392.24      398.48      8.73 o 
   6   3   4      199.66      187.82      4.47 o 
   7   3   4       12.90       12.09      1.62 o 
   8   3   4       10.95       12.79      1.79 o 
 -11   4   4        5.68        4.48      4.03 o 
 -10   4   4       75.44       76.17      6.72 o 
  -9   4   4      346.42      320.35     13.89 o 
  -8   4   4       41.70       36.47      4.48 o 
  -7   4   4     1971.33     1990.51     90.50 o 
  -6   4   4       34.26       23.17      2.04 o 
  -5   4   4      158.37      158.11      5.04 o 
  -4   4   4        3.41       -0.11      0.52 o 
  -3   4   4     3431.96     3775.31     52.19 o 
  -2   4   4      356.31      307.51      5.05 o 
  -1   4   4      290.23      315.38      5.30 o 
   0   4   4      286.46      290.08      4.52 o 
   1   4   4     1090.56     1176.78     19.74 o 
   2   4   4       30.48       23.40      1.22 o 
   3   4   4       64.04       52.89      2.33 o 
   4   4   4        8.80       11.36      1.25 o 
   5   4   4      749.60      723.28     11.93 o 
   6   4   4      137.40      124.82      3.74 o 
   7   4   4        0.03       -0.32      1.28 o 
   8   4   4        3.63        2.96      1.47 o 
 -11   5   4        4.52        0.45      3.58 o 
 -10   5   4        6.64        4.03      3.58 o 
  -9   5   4      574.84      561.40     21.06 o 
  -8   5   4        0.01        1.79      2.69 o 
  -7   5   4      225.53      230.96     17.47 o 
  -6   5   4      780.36      711.82     16.47 o 
  -5   5   4        3.38        4.75      1.27 o 
  -4   5   4     1287.17     1242.67     17.85 o 
  -3   5   4      134.77      174.01      2.79 o 
  -2   5   4     1829.80     1933.85     27.62 o 
  -1   5   4       96.91       96.21      2.43 o 
   0   5   4     1834.65     1869.55     24.14 o 
   1   5   4       14.57       20.78      1.45 o 
   2   5   4       83.21       88.10      2.92 o 
   3   5   4       83.05       85.51      4.84 o 
   4   5   4      407.70      409.99      7.39 o 
   5   5   4      620.26      630.09     10.75 o 
   6   5   4      311.79      305.26      6.49 o 
   7   5   4       35.01       38.17      2.40 o 
   8   5   4       17.64       12.83      2.23 o 
 -10   6   4       15.09       20.16      4.48 o 
  -9   6   4       67.31       63.62      5.82 o 
  -7   6   4      331.49      334.44     11.20 o 
  -6   6   4       64.90       74.78      3.63 o 
  -5   6   4       56.98       69.63      3.44 o 
  -4   6   4      128.37      134.25      3.20 o 
  -3   6   4      505.78      540.47      8.34 o 
  -2   6   4      629.02      628.60      9.87 o 
  -1   6   4       20.42       12.58      0.89 o 
   0   6   4       11.70       14.63      1.17 o 
   1   6   4      281.69      262.72      5.68 o 
   2   6   4      398.80      396.73      8.01 o 
   3   6   4        5.12        2.21      1.15 o 
   4   6   4       54.47       47.68      2.22 o 
   5   6   4       31.52       33.60      2.91 o 
   6   6   4        5.61        6.65      1.57 o 
   7   6   4       14.77       17.38      2.00 o 
 -10   7   4        0.05        1.34      3.58 o 
  -9   7   4        6.17        4.93      3.14 o 
  -8   7   4       58.74       44.36      4.93 o 
  -7   7   4      227.42      224.92     10.75 o 
  -6   7   4      421.19      431.30     16.58 o 
  -5   7   4       81.25       76.84      3.44 o 
  -4   7   4       91.98       87.55      1.98 o 
  -3   7   4       58.71       44.23      1.65 o 
  -2   7   4     3013.70     3073.56     43.40 o 
  -1   7   4     1132.90     1149.05     15.40 o 
   0   7   4        7.33        7.16      0.99 o 
   1   7   4       49.11       51.04      2.33 o 
   2   7   4        2.14        0.42      1.59 o 
   3   7   4       47.71       51.62      2.67 o 
   4   7   4       37.43       28.43      2.23 o 
   5   7   4      406.98      385.36      7.61 o 
   6   7   4        8.45        5.59      1.89 o 
   7   7   4       27.39       20.70      3.17 o 
 -10   8   4       19.79       18.37      4.48 o 
  -9   8   4        9.30       10.75      3.58 o 
  -8   8   4      159.41      178.77      9.86 o 
  -7   8   4        0.02       -2.24      2.24 o 
  -6   8   4        3.27        7.17      2.69 o 
  -5   8   4       84.95      104.22      4.40 o 
  -4   8   4       23.25       26.14      1.00 o 
  -3   8   4       20.38       29.90      1.67 o 
  -2   8   4       10.43        8.58      0.99 o 
  -1   8   4      188.52      187.61      3.89 o 
   0   8   4      103.65       98.46      3.20 o 
   1   8   4       94.39       75.99      2.75 o 
   2   8   4       28.05       35.44      2.23 o 
   3   8   4      181.43      163.44      4.72 o 
   4   8   4       20.22       22.36      2.15 o 
   5   8   4        1.95        1.82      1.71 o 
   6   8   4       35.34       32.51      2.82 o 
 -10   9   4        1.58       -0.45      3.14 o 
  -9   9   4       70.09       61.38      6.27 o 
  -8   9   4        4.50        6.72      3.14 o 
  -7   9   4        8.53        2.69      2.69 o 
  -6   9   4       42.92       48.39      4.93 o 
  -5   9   4        0.04       -1.57      2.02 o 
  -4   9   4      227.06      248.91      8.74 o 
  -3   9   4      499.64      482.75      7.13 o 
  -2   9   4      399.75      377.61      6.79 o 
  -1   9   4      110.15       99.62      2.59 o 
   0   9   4        3.63        1.02      0.99 o 
   1   9   4      411.17      448.66      9.22 o 
   2   9   4        0.25        1.67      1.24 o 
   3   9   4       13.93       15.70      2.12 o 
   4   9   4       32.76       28.83      2.71 o 
   5   9   4       62.46       53.02      3.27 o 
 -10  10   4       24.17       29.57      5.38 o 
  -9  10   4       41.64       40.32      5.38 o 
  -8  10   4        2.00       -0.45      2.69 o 
  -7  10   4       10.68       10.75      3.58 o 
  -6  10   4       33.72       57.35      5.82 o 
  -5  10   4        9.58        5.38      2.69 o 
  -4  10   4       43.66       38.82      5.60 o 
  -3  10   4       41.24       43.13      1.58 o 
  -2  10   4      152.38      160.65      3.11 o 
  -1  10   4      398.58      363.44      6.18 o 
   0  10   4       21.97       25.71      1.97 o 
   1  10   4       30.87       36.17      2.30 o 
   2  10   4       24.11       22.01      2.04 o 
   3  10   4        3.33        6.11      1.63 o 
   4  10   4       59.59       68.89      3.93 o 
   5  10   4        0.93        4.36      2.36 o 
  -9  11   4       17.90        6.72      4.03 o 
  -8  11   4       60.91       58.69      6.27 o 
  -7  11   4        6.61        0.90      3.14 o 
  -6  11   4       31.08       36.29      4.93 o 
  -5  11   4      110.32      108.87      7.62 o 
  -4  11   4        3.42        0.93      1.82 o 
  -3  11   4      362.69      362.62      9.75 o 
  -2  11   4       16.29       18.63      1.12 o 
  -1  11   4       22.17       36.72      1.64 o 
   0  11   4        0.97       -0.30      1.29 o 
   1  11   4       74.83       76.72      5.73 o 
   2  11   4       10.93       15.83      2.50 o 
   3  11   4       19.55       13.32      2.04 o 
   4  11   4      107.57      126.01      4.98 o 
  -9  12   4      141.06      155.92     10.75 o 
  -8  12   4       19.59       21.95      4.93 o 
  -7  12   4      136.76      131.72      8.96 o 
  -6  12   4        4.81        3.14      3.14 o 
  -5  12   4       32.69       33.16      4.93 o 
  -4  12   4       24.01       24.64      4.48 o 
  -3  12   4       17.33       17.97      1.97 o 
  -2  12   4       76.67       72.53      2.13 o 
  -1  12   4      158.68      157.70      3.11 o 
   0  12   4       17.68       17.64      1.54 o 
   1  12   4       27.39       28.41      2.00 o 
   2  12   4       28.80       27.56      2.10 o 
   3  12   4        0.14       -1.49      1.49 o 
  -8  13   4       11.22       12.99      4.93 o 
  -7  13   4        1.91        2.69      3.14 o 
  -6  13   4       11.66        6.27      4.03 o 
  -5  13   4       24.62       28.23      4.93 o 
  -4  13   4       10.34       13.44      4.03 o 
  -3  13   4       33.83       32.02      5.01 o 
  -2  13   4        1.32       -0.34      1.58 o 
  -1  13   4        1.91        1.89      1.00 o 
   0  13   4       11.45       15.08      1.50 o 
   1  13   4        4.33        5.72      1.35 o 
   2  13   4        0.64       -0.33      1.24 o 
  -7  14   4       34.12       38.08      5.82 o 
  -6  14   4        2.59        0.90      3.58 o 
  -5  14   4      158.27      136.20      9.41 o 
  -4  14   4        5.32        1.22      2.24 o 
  -3  14   4        0.00        3.96      2.04 o 
  -2  14   4       25.83       20.11      2.37 o 
  -1  14   4       88.93      105.01      3.69 o 
   0  14   4      130.01      117.78      3.22 o 
  -5  15   4        4.12        4.03      4.03 o 
  -4  15   4      122.56      114.56      5.60 o 
  -3  15   4        0.27        2.24      2.15 o 
  -2  15   4        0.61       -1.41      2.04 o 
   1 -16   5        8.81       10.96      3.22 o 
   2 -16   5        0.07       -1.81      1.81 o 
   3 -16   5        0.03       -1.12      2.22 o 
   4 -16   5       27.88       34.95      5.82 o 
  -1 -15   5        3.04        4.98      1.77 o 
   0 -15   5        0.91       -0.30      1.81 o 
   1 -15   5      121.55      123.26      4.74 o 
   2 -15   5       12.04       12.54      2.15 o 
   3 -15   5        5.92        0.67      2.22 o 
   4 -15   5      291.98      292.49      9.63 o 
   5 -15   5        2.19        3.14      3.58 o 
   6 -15   5        0.94       -0.90      3.14 o 
  -3 -14   5        4.86        5.38      2.68 o 
  -2 -14   5       12.70        9.20      2.15 o 
  -1 -14   5        0.02        1.41      1.44 o 
   0 -14   5       21.68       27.35      2.16 o 
   1 -14   5        0.04       -1.45      1.45 o 
   2 -14   5      120.63      118.13      4.48 o 
   3 -14   5        3.36        6.57      1.81 o 
   4 -14   5       22.30       21.11      3.00 o 
   5 -14   5      149.43      148.30      9.41 o 
   6 -14   5       14.35       17.03      4.03 o 
   7 -14   5        0.74       -0.45      3.14 o 
  -4 -13   5        3.45        1.94      2.07 o 
  -3 -13   5       56.15       63.90      3.70 o 
  -2 -13   5        8.23        7.07      1.67 o 
  -1 -13   5       17.08       15.71      2.07 o 
   0 -13   5        1.80       -0.22      1.75 o 
   1 -13   5      212.65      244.21      8.88 o 
   2 -13   5        0.68        1.48      1.72 o 
   3 -13   5       12.13       13.03      2.42 o 
   4 -13   5       15.18       18.54      3.14 o 
   5 -13   5        1.15        0.31      2.04 o 
   6 -13   5       19.30       17.47      4.03 o 
   7 -13   5       32.66       26.88      4.48 o 
   8 -13   5       34.54       32.71      5.38 o 
  -5 -12   5       10.77       12.66      2.37 o 
  -4 -12   5        7.37        3.56      1.97 o 
  -3 -12   5       13.71        9.57      2.07 o 
  -2 -12   5        0.85       -0.98      1.28 o 
  -1 -12   5      117.23      126.38      6.79 o 
   0 -12   5        1.73        2.84      1.39 o 
   1 -12   5      748.67      799.40     24.16 o 
   2 -12   5        2.43        1.65      1.45 o 
   3 -12   5       41.27       40.24      2.49 o 
   4 -12   5      136.85      146.98      5.70 o 
   5 -12   5       41.67       46.64      3.32 o 
   6 -12   5       19.06       14.34      3.58 o 
   7 -12   5       47.26       55.27      3.95 o 
   8 -12   5      169.41      186.79      7.44 o 
  -6 -11   5       10.09        6.85      2.68 o 
  -5 -11   5        0.79       -0.60      1.81 o 
  -4 -11   5       37.58       33.91      2.85 o 
  -3 -11   5        1.34       -1.09      1.28 o 
  -2 -11   5       49.71       44.63      2.27 o 
  -1 -11   5       71.32       77.51      2.90 o 
   0 -11   5       68.64       72.73      2.85 o 
   1 -11   5      205.27      206.01      4.76 o 
   2 -11   5        2.98       -0.17      2.05 o 
   3 -11   5        4.12        5.09      2.07 o 
   4 -11   5       47.40       43.91      2.49 o 
   5 -11   5      135.66      151.50      4.48 o 
   6 -11   5        8.95        4.90      1.45 o 
   7 -11   5      205.03      189.78      6.97 o 
   8 -11   5       90.92       95.83      7.84 o 
   9 -11   5        0.84        0.67      2.53 o 
  -6 -10   5        3.66        1.23      1.57 o 
  -5 -10   5       29.10       29.95      2.24 o 
  -4 -10   5       27.85       25.15      2.41 o 
  -3 -10   5      177.16      163.97      4.18 o 
  -2 -10   5      788.20      766.39     12.54 o 
  -1 -10   5        0.81        3.99      1.22 o 
   0 -10   5      124.27      139.04      4.89 o 
   1 -10   5      150.63      146.11      3.63 o 
   2 -10   5      367.30      375.43     10.34 o 
   3 -10   5       46.34       48.51      2.30 o 
   4 -10   5      166.81      184.80      4.25 o 
   5 -10   5        7.37        9.88      1.28 o 
   6 -10   5       61.42       52.55      4.57 o 
   7 -10   5       23.99       24.27      2.85 o 
   8 -10   5       18.31       21.82      3.00 o 
   9 -10   5       34.42       35.55      3.44 o 
  -7  -9   5        1.88        1.18      2.20 o 
  -6  -9   5        1.71       -0.25      1.39 o 
  -5  -9   5        0.86        0.91      1.94 o 
  -4  -9   5        1.57       -1.05      1.05 o 
  -3  -9   5      235.88      222.19      4.85 o 
  -2  -9   5       76.09       69.13      2.57 o 
  -1  -9   5       34.88       42.23      2.05 o 
   0  -9   5        9.84        8.96      1.22 o 
   1  -9   5       12.51       12.16      0.88 o 
   2  -9   5        1.85       -0.44      0.72 o 
   3  -9   5      523.08      530.63      8.84 o 
   4  -9   5      350.42      349.94      6.43 o 
   5  -9   5      199.75      209.15      6.40 o 
   6  -9   5       98.39       89.93      3.36 o 
   7  -9   5      571.62      555.76     11.20 o 
   8  -9   5      135.59      125.64      6.50 o 
   9  -9   5        0.00        0.45      2.69 o 
  -8  -8   5       44.57       48.23      2.90 o 
  -7  -8   5       13.81       19.21      2.33 o 
  -6  -8   5        0.98       -1.34      1.34 o 
  -5  -8   5      108.82      114.31      3.64 o 
  -4  -8   5        0.45        2.86      0.98 o 
  -3  -8   5       93.61       92.74      2.82 o 
  -2  -8   5      252.49      271.16      6.47 o 
  -1  -8   5     1079.64     1118.27     16.96 o 
   0  -8   5      132.30      168.35      3.69 o 
   1  -8   5      116.98      113.64      2.02 o 
   2  -8   5       34.97       39.08      1.34 o 
   3  -8   5      128.89      124.78      3.25 o 
   4  -8   5      288.62      291.50      5.49 o 
   5  -8   5      243.17      220.47      4.52 o 
   6  -8   5      272.30      264.52      5.25 o 
   7  -8   5      210.79      217.90      5.69 o 
   8  -8   5        1.17        2.46      1.90 o 
   9  -8   5       18.25       13.44      3.58 o 
  -8  -7   5       19.32       21.50      2.24 o 
  -7  -7   5        2.19        3.58      1.81 o 
  -6  -7   5       30.39       25.79      2.07 o 
  -5  -7   5     1514.83     1512.08     20.38 o 
  -4  -7   5       90.22       82.44      2.54 o 
  -3  -7   5      223.41      211.89      3.78 o 
  -2  -7   5      460.20      461.10      6.09 o 
  -1  -7   5      883.68     1021.31     15.39 o 
   0  -7   5      125.15      119.16      4.78 o 
   1  -7   5       23.97       23.85      0.88 o 
   2  -7   5      497.63      584.97      8.16 o 
   3  -7   5      454.38      509.20      7.32 o 
   4  -7   5      250.37      237.82      4.64 o 
   5  -7   5      383.41      365.74      6.49 o 
   6  -7   5      175.46      169.34      3.85 o 
   7  -7   5       16.24       21.96      1.97 o 
   8  -7   5        5.96        7.80      1.63 o 
   9  -7   5       18.98       30.47      4.93 o 
  10  -7   5        5.23        3.14      3.58 o 
  -9  -6   5       19.83       25.48      3.36 o 
  -8  -6   5       84.12      119.12      4.03 o 
  -7  -6   5       85.94       93.47      3.75 o 
  -6  -6   5      143.34      129.81      4.36 o 
  -5  -6   5      235.67      240.53      3.99 o 
  -4  -6   5       37.30       32.30      1.32 o 
  -3  -6   5     1815.45     1729.27     22.42 o 
  -2  -6   5     2286.13     2385.36     25.53 o 
  -1  -6   5       90.98       87.91      2.40 o 
   0  -6   5     1982.66     2154.83     30.84 o 
   1  -6   5      135.64      136.02      2.14 o 
   2  -6   5      223.40      193.91      3.23 o 
   3  -6   5     1066.49     1110.70     14.63 o 
   4  -6   5       79.63       66.49      1.76 o 
   5  -6   5      638.41      621.48      9.96 o 
   6  -6   5       96.43       97.18      2.85 o 
   7  -6   5      261.72      235.93      4.92 o 
   8  -6   5       97.90       84.80      4.27 o 
   9  -6   5        0.18       -2.69      2.69 o 
  10  -6   5       43.95       31.81      5.38 o 
  -9  -5   5        3.89        5.03      1.88 o 
  -8  -5   5        0.44        0.64      1.77 o 
  -7  -5   5       47.02       48.75      2.50 o 
  -6  -5   5       71.66       62.94      2.00 o 
  -5  -5   5      602.83      602.75      8.01 o 
  -4  -5   5       15.88       13.91      1.77 o 
  -3  -5   5      129.13      127.97      2.53 o 
  -2  -5   5     3028.77     3173.17     36.41 o 
  -1  -5   5      106.37      110.96      2.63 o 
   0  -5   5      626.83      613.07      9.46 o 
   1  -5   5      247.86      249.60      3.42 o 
   2  -5   5     2663.89     2854.71     35.97 o 
   3  -5   5      778.49      793.19     10.70 o 
   4  -5   5        3.34        8.73      0.75 o 
   5  -5   5      107.93      107.69      2.43 o 
   6  -5   5      880.76      863.13     13.38 o 
   7  -5   5        0.18       -1.01      1.12 o 
   8  -5   5        9.96       11.46      2.22 o 
   9  -5   5       52.82       61.83      6.27 o 
  10  -5   5        4.50        3.14      3.58 o 
  -9  -4   5       40.92       53.59      2.44 o 
  -8  -4   5       66.76       79.22      2.68 o 
  -7  -4   5       49.94       52.90      2.60 o 
  -6  -4   5      586.42      578.20      7.85 o 
  -5  -4   5      190.31      179.17      3.09 o 
  -4  -4   5      932.74      966.80     11.88 o 
  -3  -4   5      197.00      192.40      3.31 o 
  -2  -4   5      283.65      213.40      3.07 o 
  -1  -4   5     3925.83     3611.72     50.64 o 
   0  -4   5       80.28       55.41      1.07 o 
   1  -4   5     1484.71     1422.17     18.17 o 
   2  -4   5     1103.95     1215.33     15.82 o 
   3  -4   5      229.02      214.37      3.52 o 
   4  -4   5      251.77      265.30      4.25 o 
   5  -4   5       37.39       38.85      1.51 o 
   6  -4   5      132.10      137.98      3.40 o 
   7  -4   5      580.24      566.11     11.12 o 
   8  -4   5       43.71       39.04      2.49 o 
   9  -4   5        2.55        0.59      2.04 o 
 -10  -3   5        0.75        0.24      2.36 o 
  -9  -3   5        0.01        0.90      2.22 o 
  -8  -3   5        1.26        2.44      1.11 o 
  -7  -3   5       81.75      103.19      4.58 o 
  -6  -3   5       36.21       28.75      1.38 o 
  -5  -3   5      150.05      138.12      2.58 o 
  -4  -3   5        3.92        3.32      0.70 o 
  -3  -3   5       35.77       43.98      1.55 o 
  -2  -3   5     1942.96     2029.53     23.43 o 
  -1  -3   5      169.57      190.30      3.29 o 
   0  -3   5     1787.65     1720.09     19.92 o 
   1  -3   5       33.47       29.94      1.05 o 
   2  -3   5      866.36      911.60     12.06 o 
   3  -3   5     1630.25     1641.76     21.15 o 
   4  -3   5      199.15      188.15      3.36 o 
   5  -3   5       85.05       94.32      2.27 o 
   6  -3   5      136.59      146.60      3.46 o 
   7  -3   5      130.09      124.53      6.33 o 
   8  -3   5       14.50       15.87      1.89 o 
   9  -3   5      109.60      115.91      6.94 o 
 -10  -2   5       15.88       11.20      2.85 o 
  -9  -2   5        3.20        1.34      2.22 o 
  -8  -2   5       51.65       75.83      2.51 o 
  -7  -2   5       27.46       27.00      1.29 o 
  -6  -2   5     1504.58     1427.08     17.15 o 
  -5  -2   5     1088.37     1107.95     13.43 o 
  -4  -2   5      577.44      656.64      9.04 o 
  -3  -2   5      420.21      437.72      6.24 o 
  -2  -2   5     7026.14     7245.86     84.71 o 
  -1  -2   5      362.14      400.31      5.11 o 
   0  -2   5     2472.09     2420.25     27.29 o 
   1  -2   5      757.67      749.76      9.93 o 
   2  -2   5     3068.06     2929.27     36.85 o 
   3  -2   5        9.03       15.05      0.85 o 
   4  -2   5       95.12      108.57      2.60 o 
   5  -2   5      248.37      239.33      4.63 o 
   6  -2   5       19.08       25.60      1.97 o 
   7  -2   5       13.64       12.06      1.71 o 
   8  -2   5        0.71       -1.85      1.85 o 
   9  -2   5       10.66       10.74      4.03 o 
 -10  -1   5        9.09        5.22      2.68 o 
  -9  -1   5      229.23      242.96      8.24 o 
  -8  -1   5       12.06       15.82      1.23 o 
  -7  -1   5       32.65       22.85      3.14 o 
  -6  -1   5        0.57        2.05      0.63 o 
  -5  -1   5        0.01        1.01      0.64 o 
  -4  -1   5     2182.80     2217.67     28.18 o 
  -3  -1   5        0.65       15.32      0.88 o 
  -2  -1   5      429.53      410.02      5.76 o 
  -1  -1   5       33.76       22.64      0.83 o 
   0  -1   5     3938.13     3968.11     49.46 o 
   1  -1   5       43.10       51.89      1.40 o 
   2  -1   5     1160.55     1259.45     16.34 o 
   3  -1   5      193.23      179.00      3.11 o 
   4  -1   5      656.07      672.73      9.40 o 
   5  -1   5      407.79      362.76      6.28 o 
   6  -1   5      582.64      543.14     10.69 o 
   7  -1   5        2.30        2.53      1.36 o 
   8  -1   5        6.51       10.22      4.20 o 
   9  -1   5        7.03        4.83      1.89 o 
 -10   0   5        4.69        3.61      2.36 o 
  -9   0   5        1.78        3.24      2.04 o 
  -8   0   5      225.12      202.36      5.39 o 
  -7   0   5       33.73       46.09      4.53 o 
  -6   0   5     1268.92     1221.00     16.12 o 
  -5   0   5      200.42      181.02      3.22 o 
  -4   0   5      300.89      246.44      3.91 o 
  -3   0   5      806.65      938.57     12.37 o 
  -2   0   5        0.04        3.24      0.43 o 
  -1   0   5      951.56      914.99     11.97 o 
   0   0   5     2894.59     2939.21     33.66 o 
   1   0   5       18.91       32.48      1.28 o 
   2   0   5     4405.73     4583.95     57.19 o 
   3   0   5       89.50       76.34      1.79 o 
   4   0   5      396.74      418.72      7.01 o 
   5   0   5        3.29        5.63      1.19 o 
   6   0   5       38.46       39.96      2.33 o 
   7   0   5       53.52       53.58      3.63 o 
   8   0   5      148.51      151.00      4.91 o 
   9   0   5       37.22       43.04      3.01 o 
 -10   1   5      182.21      195.68      7.27 o 
  -9   1   5        0.52        0.92      1.45 o 
  -8   1   5      647.69      682.22     13.18 o 
  -7   1   5        0.07        1.81      0.87 o 
  -6   1   5      460.04      469.19      6.82 o 
  -5   1   5      499.83      456.96      6.58 o 
  -4   1   5     2278.73     2272.85     28.78 o 
  -3   1   5      638.23      548.66      7.55 o 
  -2   1   5      477.44      471.91      6.52 o 
  -1   1   5      177.22      147.37      2.51 o 
   0   1   5       13.90       17.02      0.67 o 
   1   1   5      111.56      133.44      2.50 o 
   2   1   5      861.72      978.57     14.48 o 
   3   1   5       49.06       42.40      1.33 o 
   4   1   5        2.54       -0.84      0.84 o 
   5   1   5      125.41      113.14      6.07 o 
   6   1   5      191.82      173.10      4.90 o 
   7   1   5      307.52      306.04      7.33 o 
   8   1   5       69.14       84.72      3.79 o 
   9   1   5        5.42        9.18      2.07 o 
 -11   2   5       38.06       40.77      6.27 o 
 -10   2   5       36.85       23.75      4.93 o 
  -9   2   5      145.67      156.72      5.30 o 
  -8   2   5      852.40      823.37     15.51 o 
  -7   2   5       66.01       62.57      2.75 o 
  -6   2   5        6.11       12.90      0.94 o 
  -5   2   5      227.62      241.61      3.89 o 
  -4   2   5      847.44      772.14     10.17 o 
  -3   2   5      402.08      430.26      5.97 o 
  -2   2   5        1.90        2.78      0.53 o 
  -1   2   5       24.92       35.52      1.13 o 
   0   2   5      206.84      204.49      3.03 o 
   1   2   5     7932.07     7905.05    109.91 o 
   2   2   5      987.51     1090.47     14.41 o 
   3   2   5      603.20      655.78     10.11 o 
   4   2   5      316.15      304.15      6.64 o 
   5   2   5      725.82      712.12     13.36 o 
   6   2   5      263.01      287.03      6.98 o 
   7   2   5        0.27       -0.40      1.36 o 
   8   2   5       79.29       71.54      3.62 o 
 -11   3   5        6.75        6.72      4.03 o 
 -10   3   5       28.95       41.67      5.38 o 
  -9   3   5        2.43        5.14      2.04 o 
  -8   3   5      162.62      175.55      6.31 o 
  -6   3   5      383.75      378.89      7.38 o 
  -5   3   5        2.23        4.65      0.91 o 
  -4   3   5       18.99       17.76      1.10 o 
  -3   3   5      559.69      550.59      7.41 o 
  -2   3   5       21.32       24.80      1.02 o 
  -1   3   5        7.39        0.76      0.53 o 
   0   3   5      351.11      335.48      5.12 o 
   1   3   5      138.01      112.50      2.23 o 
   2   3   5     1823.37     1792.36     22.76 o 
   3   3   5       63.61       56.32      2.41 o 
   4   3   5       33.99       28.78      3.25 o 
   5   3   5      378.35      386.71      8.36 o 
   6   3   5      119.21      121.04      4.31 o 
   7   3   5        6.94        3.14      1.71 o 
   8   3   5       51.69       49.21      3.68 o 
 -11   4   5       75.41       68.55      7.17 o 
 -10   4   5       10.66        7.95      2.36 o 
  -9   4   5       43.47       31.36      4.48 o 
  -8   4   5        8.72        5.04      3.36 o 
  -6   4   5      320.04      294.66     14.79 o 
  -5   4   5      828.23      838.83     12.36 o 
  -4   4   5     2277.06     2385.27     39.33 o 
  -3   4   5        5.70        4.28      0.79 o 
  -2   4   5        0.24       -0.27      0.53 o 
  -1   4   5      119.33      113.85      2.34 o 
   0   4   5      675.30      624.15      8.81 o 
   1   4   5       66.74       65.35      1.74 o 
   2   4   5      110.07      114.24      2.57 o 
   3   4   5        5.35        2.39      1.41 o 
   4   4   5       42.64       47.15      2.41 o 
   5   4   5       36.47       27.48      2.33 o 
   6   4   5      214.18      211.63      5.95 o 
   7   4   5       18.86       15.78      2.23 o 
   8   4   5        0.02        0.99      1.92 o 
 -11   5   5       27.59       25.99      5.38 o 
 -10   5   5      108.85      123.66      8.96 o 
  -9   5   5       93.35      100.36      7.62 o 
  -8   5   5      145.37      129.22      6.27 o 
  -7   5   5      315.31      331.07      9.17 o 
  -6   5   5      491.68      459.39     14.11 o 
  -5   5   5       28.34       25.43      2.04 o 
  -4   5   5        2.32        0.62      0.91 o 
  -3   5   5        0.47        1.44      0.78 o 
  -2   5   5      131.18      115.16      2.66 o 
  -1   5   5      796.34      793.62     10.88 o 
   0   5   5       83.54       75.06      2.01 o 
   1   5   5      163.71      170.24      5.49 o 
   2   5   5      448.91      385.92      6.56 o 
   3   5   5        9.35        7.87      1.36 o 
   4   5   5       46.32       34.23      2.23 o 
   5   5   5        0.86        0.45      1.55 o 
   6   5   5       11.97       10.16      3.66 o 
   7   5   5       66.63       70.17      6.17 o 
 -10   6   5       93.84       74.82      7.17 o 
  -9   6   5       80.95       81.10      6.72 o 
  -8   6   5       16.54       23.75      4.03 o 
  -7   6   5       78.03       82.48     10.75 o 
  -6   6   5      143.21      154.62      5.54 o 
  -5   6   5        0.04        0.45      1.27 o 
  -4   6   5       12.62       16.94      1.10 o 
  -3   6   5      713.69      765.58     11.64 o 
  -2   6   5      123.34      119.51      2.85 o 
  -1   6   5       21.28       21.32      1.64 o 
   0   6   5       51.30       40.43      1.59 o 
   1   6   5      196.78      194.03      4.74 o 
   2   6   5      821.64      814.92     14.74 o 
   3   6   5      248.72      246.30      7.00 o 
   4   6   5       24.06       17.19      1.89 o 
   5   6   5       99.63       81.37      3.53 o 
   6   6   5        0.21        0.75      1.55 o 
   7   6   5       21.91       30.76      3.13 o 
 -10   7   5        8.98        2.69      3.58 o 
  -9   7   5        4.61        5.82      3.14 o 
  -8   7   5       55.62       43.01      4.93 o 
  -7   7   5       44.78       33.60      4.48 o 
  -6   7   5      140.68      143.81      5.36 o 
  -5   7   5      153.45      145.58      5.22 o 
  -4   7   5        8.04        6.28      0.58 o 
  -3   7   5        0.21       -0.06      0.64 o 
  -2   7   5      326.35      324.36      5.81 o 
  -1   7   5       40.32       38.05      1.53 o 
   0   7   5      263.26      265.81      4.71 o 
   1   7   5       78.90       69.65      2.75 o 
   2   7   5       61.83       55.38      2.59 o 
   3   7   5        8.54        5.08      1.55 o 
   4   7   5        4.02        0.98      1.67 o 
   5   7   5        0.21       -1.36      1.36 o 
   6   7   5        2.54        4.50      2.43 o 
 -10   8   5       17.25       17.92      4.93 o 
  -9   8   5        0.07       -2.24      2.69 o 
  -8   8   5        5.67        4.48      3.14 o 
  -7   8   5      269.39      247.32     11.65 o 
  -6   8   5      121.29      106.97      4.72 o 
  -5   8   5      135.93      130.88      5.04 o 
  -4   8   5       85.37       93.33      4.27 o 
  -3   8   5      218.97      235.23      4.56 o 
  -2   8   5        1.78        3.66      1.02 o 
  -1   8   5       66.18       59.60      2.05 o 
   0   8   5       65.64       70.70      2.26 o 
   1   8   5        4.47        2.24      1.29 o 
   2   8   5      365.11      372.52      8.19 o 
   3   8   5      120.53      117.96      4.05 o 
   4   8   5       25.31       31.07      2.41 o 
   5   8   5       26.17       23.63      2.82 o 
   6   8   5        6.46        4.57      2.36 o 
 -10   9   5       18.52       17.03      4.93 o 
  -9   9   5       27.58       24.19      4.93 o 
  -8   9   5        2.18       -0.45      2.69 o 
  -7   9   5       16.33       15.68      4.03 o 
  -6   9   5       95.84      109.77      7.62 o 
  -5   9   5        2.72        2.24      1.58 o 
  -4   9   5       45.08       32.93      2.85 o 
  -3   9   5      360.25      357.31      5.62 o 
  -2   9   5      124.95      132.48      3.03 o 
  -1   9   5       25.45       26.86      1.53 o 
   0   9   5        4.65        6.29      1.75 o 
   1   9   5       50.89       47.64      2.56 o 
   2   9   5      114.84      111.90      3.86 o 
   3   9   5       57.72       56.73      3.01 o 
   4   9   5        2.01        2.36      1.71 o 
   5   9   5        0.67       -1.55      1.55 o 
  -9  10   5      132.02      117.39      8.51 o 
  -8  10   5        0.00        0.90      3.14 o 
  -7  10   5       31.70       36.29      5.38 o 
  -6  10   5       41.31       45.70      5.38 o 
  -5  10   5       93.54       86.22      4.40 o 
  -4  10   5        5.55        7.24      2.04 o 
  -3  10   5        8.39        5.72      1.71 o 
  -2  10   5        4.91        0.37      1.13 o 
  -1  10   5      471.47      457.24      7.42 o 
   0  10   5        4.41        3.77      1.28 o 
   1  10   5        2.41        5.17      1.85 o 
   2  10   5       15.81        9.57      1.77 o 
   3  10   5       36.59       40.87      2.82 o 
   4  10   5       24.62       25.76      2.56 o 
  -9  11   5       45.77       53.32      6.72 o 
  -8  11   5        1.24        1.79      3.14 o 
  -7  11   5       28.27       19.71      4.48 o 
  -6  11   5       88.66       79.30      6.72 o 
  -5  11   5        1.51        4.03      3.14 o 
  -4  11   5      223.45      210.12     11.43 o 
  -3  11   5        6.28        5.82      2.22 o 
  -2  11   5       14.66       14.81      1.23 o 
  -1  11   5       60.01       57.84      2.33 o 
   0  11   5      106.39      114.56      3.59 o 
   1  11   5        9.50        6.93      1.63 o 
   2  11   5        0.39        0.25      2.05 o 
   3  11   5      138.78      148.35      5.13 o 
  -8  12   5       17.49       18.82      4.93 o 
  -7  12   5        0.01       -0.45      3.14 o 
  -6  12   5       13.62        6.72      4.03 o 
  -5  12   5       21.18       30.91      4.93 o 
  -4  12   5        0.48       -2.69      2.69 o 
  -3  12   5        8.43       12.96      1.90 o 
  -2  12   5        2.94        1.17      1.12 o 
  -1  12   5        0.08        0.02      0.98 o 
   0  12   5       26.40       28.01      2.14 o 
   1  12   5       25.21       26.26      2.20 o 
   2  12   5       23.19       25.67      2.49 o 
  -8  13   5        0.22        3.14      3.58 o 
  -7  13   5        2.97       -2.24      3.14 o 
  -6  13   5       36.60       34.05      5.38 o 
  -5  13   5        0.29       -0.45      3.14 o 
  -4  13   5       26.45       20.61      4.48 o 
  -3  13   5        7.71        9.08      2.04 o 
  -2  13   5       47.14       56.27      5.11 o 
  -1  13   5        8.06        6.18      1.25 o 
   0  13   5       65.41       67.16      2.44 o 
   1  13   5        3.44        5.60      1.40 o 
  -6  14   5        1.53       -1.79      3.58 o 
  -5  14   5       19.76       19.27      5.38 o 
  -4  14   5      233.05      231.41      8.28 o 
  -3  14   5       37.15       39.42      3.55 o 
  -2  14   5        3.25        5.67      2.11 o 
  -1  14   5        1.33        1.02      2.15 o 
   1 -16   6        1.32       -1.64      1.81 o 
   2 -16   6        0.16        1.42      2.34 o 
   3 -16   6       29.08       31.98      7.17 o 
  -1 -15   6       15.12       26.63      3.36 o 
   0 -15   6        1.74       -1.73      1.73 o 
   1 -15   6        5.36        3.63      1.97 o 
   2 -15   6       23.78       25.03      2.84 o 
   3 -15   6       27.77       24.30      2.67 o 
   4 -15   6       27.39       26.93      3.32 o 
   5 -15   6        0.19        3.58      3.58 o 
  -3 -14   6       32.49       31.27      3.63 o 
  -2 -14   6       34.74       34.98      2.88 o 
  -1 -14   6       11.27       14.26      1.94 o 
   0 -14   6      143.75      162.35      8.91 o 
   1 -14   6       52.16       56.04      4.11 o 
   2 -14   6        4.44        2.10      1.71 o 
   3 -14   6       13.28       15.62      2.23 o 
   4 -14   6       69.99       72.50      7.62 o 
   5 -14   6       29.14       30.47      4.93 o 
   6 -14   6       16.23        8.06      4.03 o 
   7 -14   6        2.26        0.90      3.14 o 
  -4 -13   6       37.77       47.38      4.08 o 
  -3 -13   6        9.91        8.34      2.39 o 
  -2 -13   6       94.62       88.59      3.52 o 
  -1 -13   6       62.48       54.74      4.36 o 
   0 -13   6       34.24       41.78      3.10 o 
   1 -13   6      109.86      124.23      4.48 o 
   2 -13   6        1.95        2.24      1.69 o 
   3 -13   6       16.47       15.31      1.97 o 
   4 -13   6        1.18        0.15      1.55 o 
   5 -13   6        0.25        1.12      1.90 o 
   6 -13   6        3.77        2.24      3.14 o 
   7 -13   6        4.70        4.03      3.58 o 
   8 -13   6        6.40        8.51      4.03 o 
  -5 -12   6       31.90       37.05      3.18 o 
  -4 -12   6        7.53        5.59      2.80 o 
  -3 -12   6        6.27        5.46      1.59 o 
  -2 -12   6      250.89      250.82      5.70 o 
  -1 -12   6        2.67        0.65      1.25 o 
   0 -12   6      226.56      250.42     10.36 o 
   1 -12   6        1.70        4.32      1.25 o 
   2 -12   6       12.77       15.19      1.89 o 
   3 -12   6        1.73        3.25      1.45 o 
   4 -12   6        5.34        5.08      1.76 o 
   5 -12   6      197.43      221.14      7.44 o 
   6 -12   6       68.51       71.93      4.27 o 
   7 -12   6       60.16       49.73      5.38 o 
   8 -12   6       42.92       40.77      5.38 o 
  -6 -11   6        4.22        5.82      2.68 o 
  -5 -11   6        0.48       -1.63      1.63 o 
  -4 -11   6      210.70      216.68      6.38 o 
  -3 -11   6       69.46       69.64      2.90 o 
  -2 -11   6      123.53      119.87      3.67 o 
  -1 -11   6       91.34       92.87      3.12 o 
   0 -11   6       13.43        7.27      1.34 o 
   1 -11   6       11.93       12.03      1.36 o 
   2 -11   6      141.59      145.39      4.40 o 
   3 -11   6       19.86       19.31      2.21 o 
   4 -11   6       17.68       18.59      1.97 o 
   5 -11   6       51.72       48.79      2.75 o 
   6 -11   6      112.23      101.92      3.88 o 
   7 -11   6        7.86       10.82      2.36 o 
   8 -11   6       47.27       43.74      3.80 o 
   9 -11   6       80.28       75.08      4.75 o 
  -6 -10   6        1.15        0.78      1.89 o 
  -5 -10   6        6.62        9.43      2.07 o 
  -4 -10   6       63.97       60.08      2.72 o 
  -3 -10   6       24.34       27.54      1.95 o 
  -2 -10   6       24.93       20.56      1.73 o 
  -1 -10   6      297.50      313.70      6.79 o 
   0 -10   6       26.06       23.21      1.67 o 
   1 -10   6      211.52      203.48      5.69 o 
   2 -10   6       13.61       13.08      1.78 o 
   3 -10   6       48.32       53.11      2.59 o 
   4 -10   6      178.61      186.32      4.83 o 
   5 -10   6       71.11       57.15      2.34 o 
   6 -10   6      197.04      167.76      4.82 o 
   7 -10   6        4.60        3.73      1.55 o 
   8 -10   6      222.58      235.59      8.07 o 
   9 -10   6        8.69        9.86      4.03 o 
  -7  -9   6       63.53       62.03      3.62 o 
  -6  -9   6        4.44        1.49      1.81 o 
  -5  -9   6        8.71        4.33      1.81 o 
  -4  -9   6        4.16        7.80      1.86 o 
  -3  -9   6      273.47      276.91      5.70 o 
  -2  -9   6     1075.01     1057.35     16.51 o 
  -1  -9   6       51.63       61.23      2.40 o 
   0  -9   6      371.31      348.17      6.38 o 
   1  -9   6      251.42      246.27      4.97 o 
   2  -9   6      279.62      267.05      4.98 o 
   3  -9   6      133.55      114.69      3.00 o 
   4  -9   6       12.83        9.21      1.30 o 
   5  -9   6       87.61      100.35      3.02 o 
   6  -9   6      291.89      267.76      5.59 o 
   7  -9   6      133.63      117.22      4.14 o 
   8  -9   6       52.59       48.80      3.63 o 
   9  -9   6       36.07       50.18      5.82 o 
  -8  -8   6        0.16        7.19      2.15 o 
  -7  -8   6       31.70       26.93      2.75 o 
  -6  -8   6      206.84      202.52      6.03 o 
  -5  -8   6       46.89       38.83      2.14 o 
  -4  -8   6       39.35       39.81      2.05 o 
  -3  -8   6      546.80      527.59      9.12 o 
  -2  -8   6        0.28        3.14      1.23 o 
  -1  -8   6     1538.95     1562.09     26.81 o 
   0  -8   6       48.35       47.58      2.26 o 
   1  -8   6      859.77      811.79     11.12 o 
   2  -8   6      408.94      403.07      6.11 o 
   3  -8   6      109.99      124.52      2.59 o 
   4  -8   6      622.68      610.39      9.91 o 
   5  -8   6       18.37       17.27      1.44 o 
   6  -8   6      335.47      322.13      6.27 o 
   7  -8   6      459.85      405.84      8.88 o 
   8  -8   6      116.22      104.18      4.90 o 
   9  -8   6       33.54       29.12      4.93 o 
  -8  -7   6        0.03        3.62      1.73 o 
  -7  -7   6       77.96       79.07      3.24 o 
  -6  -7   6        2.84        1.93      1.66 o 
  -5  -7   6        2.52        4.29      1.75 o 
  -4  -7   6      406.57      369.56      6.92 o 
  -3  -7   6      239.99      240.26      6.82 o 
  -2  -7   6      618.24      590.53      9.68 o 
  -1  -7   6      272.03      223.41      4.53 o 
   0  -7   6     1452.77     1447.81     21.39 o 
   1  -7   6        5.19        2.24      0.49 o 
   2  -7   6       26.11       28.23      1.13 o 
   3  -7   6     1427.24     1485.55     19.43 o 
   4  -7   6      192.89      178.38      3.85 o 
   5  -7   6       20.12       13.96      1.70 o 
   6  -7   6        0.06       -1.16      1.16 o 
   7  -7   6      407.43      414.66      8.88 o 
   8  -7   6       20.70       20.98      3.36 o 
   9  -7   6       58.10       58.69      6.27 o 
  -9  -6   6        0.04        2.64      2.68 o 
  -8  -6   6        7.54       18.50      2.33 o 
  -7  -6   6        6.60        6.75      1.77 o 
  -6  -6   6       72.46       68.85      2.60 o 
  -5  -6   6       20.59       19.04      1.37 o 
  -4  -6   6       25.21       25.59      1.85 o 
  -3  -6   6       76.54       74.94      2.02 o 
  -2  -6   6      592.02      552.01     10.67 o 
  -1  -6   6     1140.52     1240.02     18.42 o 
   0  -6   6        2.04        4.71      1.10 o 
   1  -6   6      279.06      256.29      4.39 o 
   2  -6   6      250.55      237.35      3.91 o 
   3  -6   6      450.96      421.03      6.24 o 
   4  -6   6       28.31       28.57      1.58 o 
   5  -6   6        0.04       -0.82      0.82 o 
   6  -6   6      106.16      107.84      3.19 o 
   7  -6   6        8.13        7.72      2.10 o 
   8  -6   6       39.81       45.24      6.27 o 
   9  -6   6       12.58       11.65      3.58 o 
  -9  -5   6        3.60        3.42      1.77 o 
  -8  -5   6        7.69       12.71      1.77 o 
  -7  -5   6      192.76      222.63      4.51 o 
  -6  -5   6       24.06       23.76      1.48 o 
  -5  -5   6      198.39      179.97      3.52 o 
  -4  -5   6      513.75      478.45      7.16 o 
  -3  -5   6        6.44        7.09      1.01 o 
  -2  -5   6       79.58       68.67      1.35 o 
  -1  -5   6     4003.28     4138.97     58.09 o 
   0  -5   6      402.24      408.91      6.83 o 
   1  -5   6     1762.42     1727.95     21.88 o 
   2  -5   6      446.77      446.68      6.48 o 
   3  -5   6      752.14      755.23     10.38 o 
   4  -5   6      919.43      922.25     12.54 o 
   5  -5   6        0.03       -0.14      0.82 o 
   6  -5   6      705.28      674.64     10.97 o 
   7  -5   6      178.68      186.60      5.08 o 
   8  -5   6        0.42       -1.58      1.58 o 
   9  -5   6        2.83        3.14      2.22 o 
  -9  -4   6        1.81        3.67      2.36 o 
  -8  -4   6       53.02       54.20      2.55 o 
  -7  -4   6       40.89       43.96      2.81 o 
  -6  -4   6      249.73      218.21      5.69 o 
  -5  -4   6        5.88        4.41      1.20 o 
  -4  -4   6        2.88        4.55      0.77 o 
  -3  -4   6       34.19       19.70      1.13 o 
  -2  -4   6      307.50      399.38      5.24 o 
  -1  -4   6      203.64      239.38      3.33 o 
   0  -4   6      400.55      386.43      5.27 o 
   1  -4   6      787.81      816.79     11.01 o 
   2  -4   6       68.90       83.49      1.99 o 
   3  -4   6       98.17       93.10      2.08 o 
   4  -4   6      114.97      119.76      2.51 o 
   5  -4   6      130.09      133.61      2.86 o 
   6  -4   6      580.26      601.46      9.91 o 
   7  -4   6       46.69       58.19      4.77 o 
   8  -4   6       78.60       80.06      3.44 o 
   9  -4   6        3.69        3.26      2.15 o 
 -10  -3   6       17.30       20.61      4.93 o 
  -9  -3   6       47.98       57.70      4.48 o 
  -8  -3   6       22.72       19.56      1.56 o 
  -7  -3   6       46.58       46.18      2.34 o 
  -6  -3   6       38.71       37.62      1.61 o 
  -5  -3   6      601.93      574.69      8.33 o 
  -4  -3   6      130.64      117.92      2.55 o 
  -3  -3   6       50.89       37.80      1.31 o 
  -2  -3   6     1368.96     1495.37     17.55 o 
  -1  -3   6     1090.30     1115.21     12.21 o 
   0  -3   6      602.86      557.65      6.94 o 
   1  -3   6      174.93      175.61      3.32 o 
   2  -3   6      115.69      161.40      3.22 o 
   3  -3   6      566.51      540.06      7.73 o 
   4  -3   6      386.85      366.19      5.64 o 
   5  -3   6        0.52        0.03      0.77 o 
   6  -3   6       60.25       68.30      2.69 o 
   7  -3   6      114.95      103.40      3.70 o 
   8  -3   6       57.27       47.80      2.85 o 
   9  -3   6       79.90       86.39      4.90 o 
 -10  -2   6      149.41      147.15     13.67 o 
  -9  -2   6      107.49      119.23      7.62 o 
  -8  -2   6        0.73        4.37      1.01 o 
  -7  -2   6      114.94      111.54      2.83 o 
  -6  -2   6      138.15      158.23      3.27 o 
  -5  -2   6        4.09        5.74      0.90 o 
  -4  -2   6       86.26       78.29      2.61 o 
  -3  -2   6        0.02        0.67      0.49 o 
  -2  -2   6        4.82        3.69      0.56 o 
  -1  -2   6        3.07        4.48      0.47 o 
   0  -2   6     1337.84     1343.50     17.34 o 
   1  -2   6      999.25     1148.28     14.98 o 
   2  -2   6     2063.42     2283.48     29.08 o 
   3  -2   6      256.54      295.79      4.72 o 
   4  -2   6       16.96       15.34      0.98 o 
   5  -2   6     1665.51     1601.09     23.35 o 
   6  -2   6      196.09      189.92      5.00 o 
   7  -2   6       59.19       64.29      3.10 o 
   8  -2   6       10.59       11.34      1.89 o 
   9  -2   6       15.43       21.58      6.05 o 
 -10  -1   6       18.67       23.03      3.32 o 
  -9  -1   6      272.79      303.34      9.50 o 
  -8  -1   6      303.96      287.35      7.16 o 
  -7  -1   6      929.39      914.96     12.76 o 
  -6  -1   6       55.62       52.90      2.28 o 
  -5  -1   6        0.58        7.62      3.00 o 
  -4  -1   6      109.17      129.66      2.58 o 
  -3  -1   6      798.67      725.06      9.85 o 
  -2  -1   6      160.59      160.42      2.83 o 
  -1  -1   6      207.63      201.31      2.97 o 
   0  -1   6     1588.35     1585.50     20.30 o 
   1  -1   6      194.04      241.35      3.86 o 
   2  -1   6     2154.87     2022.40     25.87 o 
   3  -1   6        6.07       23.28      1.04 o 
   4  -1   6      472.45      458.63      6.88 o 
   5  -1   6      877.52      848.24     13.43 o 
   6  -1   6       11.84       10.73      1.44 o 
   7  -1   6       10.34        8.32      1.63 o 
   8  -1   6        0.06       -1.45      1.45 o 
   9  -1   6       34.58       31.35      2.67 o 
 -10   0   6       15.13       15.80      2.91 o 
  -9   0   6       19.41       16.74      2.04 o 
  -8   0   6       33.53       37.19      4.48 o 
  -7   0   6      974.59      947.29     13.08 o 
  -6   0   6        0.13        0.57      0.72 o 
  -5   0   6     1435.82     1374.44     18.00 o 
  -4   0   6       77.38       93.42      2.13 o 
  -3   0   6        0.50        0.21      0.65 o 
  -2   0   6      143.86      139.31      2.47 o 
  -1   0   6     2070.50     2109.30     24.43 o 
   0   0   6      796.97      955.93     11.51 o 
   1   0   6     4255.21     4726.60     59.03 o 
   2   0   6      208.93      199.08      3.70 o 
   3   0   6      139.34      125.41      2.52 o 
   4   0   6        5.02        3.54      0.66 o 
   5   0   6       29.87       28.90      2.07 o 
   6   0   6       59.85       61.23      5.21 o 
   7   0   6      108.51      105.17      4.05 o 
   8   0   6       10.14        6.42      1.81 o 
   9   0   6        7.38        5.41      2.91 o 
 -10   1   6       75.36       98.48      5.36 o 
  -9   1   6       24.90       26.13      2.29 o 
  -7   1   6        3.66        3.07      1.14 o 
  -6   1   6      369.05      360.19      5.58 o 
  -5   1   6      139.97      112.52      2.35 o 
  -4   1   6     4736.51     4787.57     59.78 o 
  -3   1   6     1987.54     2124.19     26.98 o 
  -2   1   6       12.27       15.18      0.83 o 
  -1   1   6       57.61       76.20      1.54 o 
   0   1   6      970.59     1106.62     13.24 o 
   1   1   6      779.02      760.73     10.40 o 
   2   1   6      130.36       92.73      2.11 o 
   3   1   6        1.50        1.19      0.62 o 
   4   1   6      543.51      463.27      8.11 o 
   5   1   6      353.91      331.23      7.41 o 
   6   1   6      240.76      234.50      6.69 o 
   7   1   6        1.98        1.09      1.45 o 
   8   1   6        0.54        2.69      1.81 o 
 -10   2   6        0.12        0.00      3.14 o 
  -9   2   6      107.09      127.24      4.46 o 
  -8   2   6      322.35      342.93     10.39 o 
  -7   2   6      484.56      477.74      9.65 o 
  -6   2   6      131.80      123.46      2.56 o 
  -5   2   6        4.45        5.63      0.63 o 
  -4   2   6      431.67      414.02      5.83 o 
  -3   2   6      188.73      201.90      3.37 o 
  -2   2   6        2.98        2.61      0.54 o 
  -1   2   6      305.96      310.24      4.34 o 
   0   2   6        7.54        1.38      0.53 o 
   1   2   6        3.24        1.30      0.56 o 
   2   2   6      407.05      413.12      6.21 o 
   3   2   6      206.11      197.50      3.54 o 
   4   2   6       38.47       45.80      2.37 o 
   5   2   6       14.69       15.14      1.89 o 
   6   2   6        7.53        8.10      2.10 o 
   7   2   6        8.05       11.31      1.97 o 
   8   2   6        2.20        3.95      1.89 o 
 -11   3   6       95.71      101.26      8.51 o 
 -10   3   6        6.49       12.45      2.69 o 
  -9   3   6       34.79       27.60      2.47 o 
  -8   3   6      233.33      241.58      8.68 o 
  -7   3   6       64.99       61.83      3.48 o 
  -6   3   6      446.37      431.27     11.09 o 
  -5   3   6       20.03       22.39      1.35 o 
  -4   3   6     1115.16     1064.28     13.81 o 
  -3   3   6      237.84      232.27      4.26 o 
  -2   3   6      553.39      527.24      8.36 o 
  -1   3   6     1483.27     1534.43     18.18 o 
   0   3   6      217.12      225.83      3.45 o 
   1   3   6      703.94      623.81      8.75 o 
   2   3   6      666.74      693.73      9.74 o 
   3   3   6        3.12        3.62      1.10 o 
   4   3   6       42.97       41.95      3.76 o 
   5   3   6      588.98      526.80     10.78 o 
   6   3   6       24.07       15.68      2.07 o 
   7   3   6       28.12       24.08      2.33 o 
   8   3   6        6.67        5.68      2.07 o 
 -11   4   6       35.68       39.88      5.82 o 
 -10   4   6       14.36       15.86      2.80 o 
  -9   4   6      131.94      104.84      7.62 o 
  -8   4   6       77.50       72.50      7.62 o 
  -7   4   6      378.78      382.57     12.99 o 
  -6   4   6      300.91      315.52     10.08 o 
  -5   4   6       53.81       58.25      2.05 o 
  -4   4   6      383.15      357.86      7.17 o 
  -3   4   6      722.66      690.17     10.53 o 
  -2   4   6      232.59      225.76      4.26 o 
  -1   4   6      151.49      148.55      2.90 o 
   0   4   6      208.85      196.42      3.58 o 
   1   4   6      746.68      737.48     10.26 o 
   2   4   6      375.64      362.94      6.14 o 
   3   4   6      339.32      322.91      7.15 o 
   4   4   6        5.21        4.87      1.45 o 
   5   4   6        3.92        2.21      1.45 o 
   6   4   6        1.38        0.69      2.48 o 
   7   4   6        4.14        0.17      1.71 o 
 -10   5   6      120.93      137.10      9.41 o 
  -9   5   6       18.76       11.65      3.58 o 
  -8   5   6       37.78       41.39      3.12 o 
  -7   5   6       98.01      119.88     12.77 o 
  -6   5   6     1473.68     1443.34     31.52 o 
  -5   5   6       72.21       69.74      3.63 o 
  -4   5   6       93.59       88.53      2.82 o 
  -3   5   6        1.74        2.38      0.64 o 
  -2   5   6      394.78      409.73      7.11 o 
  -1   5   6       22.83       29.67      1.32 o 
   0   5   6      157.64      141.42      3.05 o 
   1   5   6      181.00      191.50      3.55 o 
   2   5   6       94.34       98.30      2.38 o 
   3   5   6      167.84      156.90      4.56 o 
   4   5   6       90.50       95.54      3.70 o 
   5   5   6        0.16       -1.29      1.29 o 
   6   5   6        1.97        3.73      1.81 o 
   7   5   6        0.44        0.00      1.81 o 
 -10   6   6      119.18      135.31      9.41 o 
  -9   6   6        4.36        6.27      3.14 o 
  -8   6   6        1.10        1.79      2.69 o 
  -7   6   6       44.60       43.79      4.70 o 
  -6   6   6       59.22       57.69      3.63 o 
  -5   6   6        6.51        3.83      1.79 o 
  -4   6   6        7.33        9.19      0.67 o 
  -3   6   6      147.80      138.96      3.12 o 
  -2   6   6     2084.93     2106.68     30.36 o 
  -1   6   6       69.73       61.09      2.17 o 
   0   6   6       79.06       76.11      2.26 o 
   1   6   6       43.72       33.84      1.80 o 
   2   6   6     1114.53     1116.92     19.74 o 
   3   6   6       12.64       14.92      1.71 o 
   4   6   6      155.98      172.74      5.08 o 
   5   6   6       10.48        8.71      1.81 o 
   6   6   6        4.15        2.97      1.71 o 
 -10   7   6       40.08       39.88      5.82 o 
  -9   7   6       13.57       11.65      4.03 o 
  -8   7   6      129.64      155.92      9.41 o 
  -7   7   6       12.72        9.12      2.04 o 
  -6   7   6      343.66      318.28      9.17 o 
  -5   7   6       60.55       61.39      5.38 o 
  -4   7   6       44.34       47.15      2.17 o 
  -3   7   6       56.87       43.92      1.75 o 
  -2   7   6      198.53      196.26      5.88 o 
  -1   7   6        7.46        9.36      1.07 o 
   0   7   6       71.93       70.86      2.31 o 
   1   7   6       29.13       24.19      1.71 o 
   2   7   6      105.30      109.27      3.79 o 
   3   7   6       28.91       24.94      2.29 o 
   4   7   6       66.94       71.28      3.27 o 
   5   7   6        7.40        5.82      1.81 o 
   6   7   6       56.10       51.74      3.36 o 
 -10   8   6      315.38      320.80     15.68 o 
  -9   8   6        1.02        5.38      3.14 o 
  -8   8   6       44.34       41.22      5.38 o 
  -7   8   6        5.85        6.27      3.58 o 
  -6   8   6      192.26      164.80      6.50 o 
  -5   8   6      221.20      184.29      6.49 o 
  -4   8   6        5.53        5.05      1.72 o 
  -3   8   6        3.48        4.61      1.05 o 
  -2   8   6        1.58        0.31      0.91 o 
  -1   8   6       46.22       53.19      2.01 o 
   0   8   6      277.94      272.61      7.55 o 
   1   8   6       18.95       14.93      1.68 o 
   2   8   6       13.08       12.93      1.71 o 
   3   8   6        0.12       -1.45      1.45 o 
   4   8   6      116.68      132.19      4.72 o 
   5   8   6       52.49       52.26      3.18 o 
 -10   9   6      284.15      296.60     15.23 o 
  -9   9   6       16.18       25.54      4.93 o 
  -8   9   6        0.89        2.69      3.14 o 
  -7   9   6       44.00       46.60      5.82 o 
  -6   9   6       27.18       23.75      4.03 o 
  -5   9   6       26.38       31.77      3.58 o 
  -4   9   6       63.38       53.50      3.63 o 
  -3   9   6       47.69       42.70      3.09 o 
  -2   9   6      528.00      507.53      7.86 o 
  -1   9   6      167.00      180.45      3.94 o 
   0   9   6      178.61      166.67      6.01 o 
   1   9   6       28.20       25.98      1.80 o 
   2   9   6        3.01        4.26      1.63 o 
   3   9   6      113.47      123.06      5.10 o 
   4   9   6       28.04       26.34      2.56 o 
  -9  10   6       35.23       35.84      5.82 o 
  -8  10   6        0.81        3.58      3.58 o 
  -7  10   6      127.34      118.73      8.51 o 
  -6  10   6        8.42       16.58      4.03 o 
  -5  10   6      120.52      114.28      5.22 o 
  -4  10   6        0.00        0.00      1.90 o 
  -3  10   6       19.69       24.22      5.15 o 
  -2  10   6        6.36        2.33      1.12 o 
  -1  10   6      234.66      248.01      4.93 o 
   0  10   6      116.70      128.62      3.88 o 
   1  10   6       73.74       76.25      3.17 o 
   2  10   6       43.90       39.56      2.42 o 
   3  10   6        9.10        9.62      2.11 o 
   4  10   6        1.33        0.45      1.81 o 
  -9  11   6       74.85      101.71      8.96 o 
  -8  11   6        9.82       15.68      4.48 o 
  -7  11   6        0.50        1.79      3.14 o 
  -6  11   6        0.66       -2.69      2.69 o 
  -5  11   6       44.61       38.98      5.38 o 
  -4  11   6      147.82      138.73      6.27 o 
  -3  11   6        1.75        1.08      1.58 o 
  -2  11   6       84.64       93.85      3.23 o 
  -1  11   6      162.46      158.78      3.81 o 
   0  11   6        4.71        8.51      1.57 o 
   1  11   6       21.46       23.11      2.20 o 
   2  11   6       16.51       15.72      2.03 o 
   3  11   6       86.26       91.93      5.19 o 
  -8  12   6       11.63       16.13      4.48 o 
  -7  12   6       14.37       18.37      4.48 o 
  -6  12   6       11.19       10.30      4.03 o 
  -5  12   6        1.85        1.79      3.14 o 
  -4  12   6        3.18        3.58      2.24 o 
  -3  12   6       94.04       74.20      3.68 o 
  -2  12   6       34.69       25.42      2.43 o 
  -1  12   6       72.22       66.58      3.47 o 
   0  12   6       56.09       58.64      4.46 o 
   1  12   6        1.33        2.17      1.60 o 
   2  12   6        3.60        1.15      1.60 o 
  -7  13   6        2.57        4.48      4.03 o 
  -6  13   6        1.78       -0.90      3.14 o 
  -5  13   6        5.48        7.17      4.03 o 
  -4  13   6        0.03       -0.97      1.82 o 
  -3  13   6       36.29       31.24      2.77 o 
  -2  13   6       13.41       16.90      3.24 o 
  -1  13   6       55.28       59.18      3.41 o 
   0  13   6        0.08        1.15      1.44 o 
  -5  14   6        8.73        2.24      3.58 o 
  -4  14   6       15.99       17.21      2.90 o 
  -3  14   6        1.51        0.19      2.15 o 
  -2  14   6       16.21       20.55      2.64 o 
   1 -16   7        5.30        3.58      3.81 o 
   2 -16   7       25.13       27.51      2.92 o 
   3 -16   7       40.45       43.46      5.82 o 
  -1 -15   7        6.07       10.30      2.33 o 
   0 -15   7       30.32       36.05      3.01 o 
   1 -15   7        8.96        3.22      2.62 o 
   2 -15   7       80.37       84.29      5.48 o 
   3 -15   7        0.48        2.16      1.89 o 
   4 -15   7       10.84       14.53      3.00 o 
   5 -15   7       61.92       71.24      6.72 o 
  -3 -14   7        7.22        8.73      3.00 o 
  -2 -14   7       87.82       88.11      3.69 o 
  -1 -14   7       15.67       11.67      1.84 o 
   0 -14   7       66.95       63.55      3.60 o 
   1 -14   7       37.24       40.68      2.92 o 
   2 -14   7       21.13       30.48      2.75 o 
   3 -14   7      144.52      134.93      4.82 o 
   4 -14   7       22.63       18.66      3.00 o 
   5 -14   7        0.24       -1.90      2.04 o 
   6 -14   7       25.70       24.19      4.48 o 
  -4 -13   7       25.41       26.88      3.44 o 
  -3 -13   7      203.80      194.94      6.29 o 
  -2 -13   7       65.85       66.36      4.91 o 
  -1 -13   7       38.92       43.56      2.50 o 
   0 -13   7        0.06        1.83      1.44 o 
   1 -13   7      145.16      154.16      6.64 o 
   2 -13   7       10.69       11.35      1.97 o 
   3 -13   7       14.39       14.19      2.07 o 
   4 -13   7        0.02       -1.50      1.50 o 
   5 -13   7       19.15       23.54      3.17 o 
   6 -13   7        0.00        4.93      3.58 o 
   7 -13   7        1.81        4.03      3.58 o 
  -5 -12   7       18.85       23.52      3.48 o 
  -4 -12   7      241.47      235.05      6.98 o 
  -3 -12   7        1.19        4.26      1.59 o 
  -2 -12   7        0.00        1.50      1.44 o 
  -1 -12   7       29.74       32.59      3.17 o 
   0 -12   7        9.44        8.75      1.94 o 
   1 -12   7        0.01       -1.30      1.30 o 
   2 -12   7       33.25       25.46      2.23 o 
   3 -12   7      103.24      105.67      4.05 o 
   4 -12   7      188.03      175.63      5.26 o 
   5 -12   7       48.44       38.62      3.48 o 
   6 -12   7        7.60        2.90      2.04 o 
   7 -12   7      128.85      114.25      8.51 o 
   8 -12   7       14.25       17.92      4.48 o 
  -6 -11   7        3.57        4.68      3.81 o 
  -5 -11   7       12.20       11.18      2.30 o 
  -4 -11   7       54.08       52.26      3.36 o 
  -3 -11   7       36.14       34.63      2.59 o 
  -2 -11   7       34.48       35.21      2.16 o 
  -1 -11   7       25.50       21.86      2.03 o 
   0 -11   7       11.86        6.59      1.49 o 
   1 -11   7       25.99       24.98      1.73 o 
   2 -11   7      231.96      238.59      6.21 o 
   3 -11   7       19.82       20.46      3.77 o 
   4 -11   7       14.85       12.87      1.81 o 
   5 -11   7        3.07       -1.42      1.71 o 
   6 -11   7      172.94      175.98      6.49 o 
   7 -11   7        3.50        5.38      3.58 o 
   8 -11   7       19.86       11.65      4.03 o 
  -6 -10   7       11.27       13.11      2.33 o 
  -5 -10   7        3.12       -0.57      1.71 o 
  -4 -10   7      113.59      113.02      3.73 o 
  -3 -10   7      632.77      615.80     10.74 o 
  -2 -10   7      116.54      120.48      3.52 o 
  -1 -10   7      118.07      106.40      4.72 o 
   0 -10   7        0.61        0.99      1.17 o 
   1 -10   7      220.99      211.84      4.91 o 
   2 -10   7       32.32       26.52      2.15 o 
   3 -10   7        0.80        3.51      1.36 o 
   4 -10   7       66.54       61.99      2.85 o 
   5 -10   7      199.75      193.27      4.45 o 
   6 -10   7       28.62       21.45      2.07 o 
   7 -10   7        0.01       -0.30      1.55 o 
   8 -10   7        1.17       -0.79      2.04 o 
  -7  -9   7        4.80        6.45      3.23 o 
  -6  -9   7       10.43       18.98      2.49 o 
  -5  -9   7       18.94       25.76      2.00 o 
  -4  -9   7       33.07       29.70      3.01 o 
  -3  -9   7       11.29        9.60      1.41 o 
  -2  -9   7      279.85      270.13      5.59 o 
  -1  -9   7        0.65        0.52      1.10 o 
   0  -9   7      132.61      136.01      3.52 o 
   1  -9   7        6.33        5.08      1.21 o 
   2  -9   7       56.11       61.73      2.27 o 
   3  -9   7       37.30       29.84      2.52 o 
   4  -9   7      151.87      146.15      4.79 o 
   5  -9   7       11.35       15.52      1.44 o 
   6  -9   7      346.48      346.46      6.71 o 
   7  -9   7      206.33      221.86      9.10 o 
   8  -9   7       47.42       45.06      3.48 o 
   9  -9   7       14.83        8.51      3.58 o 
  -7  -8   7       18.76       22.69      2.59 o 
  -6  -8   7       50.93       47.73      3.18 o 
  -5  -8   7        5.63        4.77      1.36 o 
  -4  -8   7      261.98      234.76      5.18 o 
  -3  -8   7      187.69      178.89      4.18 o 
  -2  -8   7        0.07       -0.25      0.99 o 
  -1  -8   7       12.03       12.81      1.36 o 
   0  -8   7        0.00        0.90      1.10 o 
   1  -8   7        0.02        1.36      1.10 o 
   2  -8   7       70.57       67.77      1.92 o 
   3  -8   7       32.71       26.05      1.55 o 
   4  -8   7        0.22        1.10      0.99 o 
   5  -8   7        9.71        8.74      1.22 o 
   6  -8   7       67.43       61.35      2.51 o 
   7  -8   7      352.53      352.15      8.10 o 
   8  -8   7       21.63       20.85      2.85 o 
   9  -8   7        0.09        0.90      3.14 o 
  -8  -7   7       27.27       29.28      4.89 o 
  -7  -7   7        0.25        0.42      1.71 o 
  -6  -7   7       11.12       16.76      1.68 o 
  -5  -7   7       75.19       65.81      2.63 o 
  -4  -7   7        0.55        0.42      0.93 o 
  -3  -7   7      529.76      504.28      8.78 o 
  -2  -7   7      606.78      575.52      9.63 o 
  -1  -7   7       21.07       19.42      1.86 o 
   0  -7   7      373.42      404.14      7.05 o 
   1  -7   7      284.88      271.34      6.92 o 
   2  -7   7      697.75      656.02      9.25 o 
   3  -7   7      148.74      147.83      2.97 o 
   4  -7   7       76.47       75.44      2.78 o 
   5  -7   7       97.78       84.98      2.67 o 
   6  -7   7       87.10       87.23      2.90 o 
   7  -7   7       49.54       50.10      2.34 o 
   8  -7   7        1.81        1.12      1.90 o 
   9  -7   7       32.84       38.98      5.38 o 
  -8  -6   7       54.16       71.86      3.77 o 
  -7  -6   7        0.35        1.41      1.63 o 
  -6  -6   7        0.01       -0.14      1.02 o 
  -5  -6   7       39.25       42.89      2.05 o 
  -4  -6   7      179.24      173.89      4.07 o 
  -3  -6   7        2.37        2.33      0.68 o 
  -2  -6   7       19.73       17.82      1.32 o 
  -1  -6   7      453.64      470.28      7.95 o 
   0  -6   7      129.98      136.68      3.19 o 
   1  -6   7       10.15        2.80      0.68 o 
   2  -6   7      512.58      531.68      7.68 o 
   3  -6   7      194.93      165.75      3.19 o 
   4  -6   7       10.78       10.16      1.69 o 
   5  -6   7      377.11      379.92      6.88 o 
   6  -6   7       47.31       44.61      2.78 o 
   7  -6   7        2.50        0.81      1.45 o 
   8  -6   7        1.43        7.92      3.14 o 
   9  -6   7        7.04        6.54      2.36 o 
  -9  -5   7      265.21      286.75      9.49 o 
  -8  -5   7        7.90        9.99      1.97 o 
  -7  -5   7        6.23        4.33      1.55 o 
  -6  -5   7       34.64       39.74      2.65 o 
  -5  -5   7      405.47      397.91      6.38 o 
  -4  -5   7      538.93      505.03      7.51 o 
  -3  -5   7      241.76      238.61      4.12 o 
  -2  -5   7     2861.29     2809.76     35.68 o 
  -1  -5   7        3.35        0.99      0.76 o 
   0  -5   7       25.61       36.53      0.97 o 
   1  -5   7       42.09       36.36      1.28 o 
   2  -5   7      215.43      179.85      3.21 o 
   3  -5   7     1292.19     1331.34     17.63 o 
   4  -5   7      500.38      489.63      7.33 o 
   5  -5   7      177.41      181.41      4.02 o 
   6  -5   7     1114.74     1092.37     16.80 o 
   7  -5   7      190.22      205.79      5.60 o 
   8  -5   7        0.57        0.90      1.90 o 
   9  -5   7        2.11        3.35      2.36 o 
  -9  -4   7        3.01        4.93      4.03 o 
  -8  -4   7       33.10       50.94      2.99 o 
  -7  -4   7       18.89       12.25      1.25 o 
  -6  -4   7      824.19      845.33     11.96 o 
  -5  -4   7      124.81      128.95      2.90 o 
  -4  -4   7      522.90      498.88      7.39 o 
  -3  -4   7        4.68        6.27      0.83 o 
  -2  -4   7       40.38       40.19      1.15 o 
  -1  -4   7       54.02       48.22      1.10 o 
   0  -4   7       17.25       22.81      1.04 o 
   1  -4   7       50.82       44.48      1.37 o 
   2  -4   7       65.18       82.70      2.22 o 
   3  -4   7      432.28      427.55      6.44 o 
   4  -4   7      905.08      914.05     12.54 o 
   5  -4   7      217.85      232.86      4.31 o 
   6  -4   7      181.75      189.26      4.40 o 
   7  -4   7      111.53       93.86      3.70 o 
   8  -4   7       10.41       13.32      2.07 o 
   9  -4   7       70.29       83.67      8.06 o 
  -9  -3   7       16.91       27.20      3.81 o 
  -8  -3   7      122.21      138.60      3.91 o 
  -7  -3   7      145.62      125.41      3.09 o 
  -6  -3   7        8.09        7.82      1.11 o 
  -5  -3   7      128.44      125.25      2.78 o 
  -4  -3   7     1986.58     1926.60     24.90 o 
  -3  -3   7     1504.55     1466.72     19.10 o 
  -2  -3   7       12.65       26.20      1.28 o 
  -1  -3   7       49.47       54.01      1.27 o 
   0  -3   7     1805.28     1801.42     23.14 o 
   1  -3   7      874.57      978.16     13.05 o 
   2  -3   7       92.28      108.16      2.30 o 
   3  -3   7      153.17      158.21      3.40 o 
   4  -3   7        6.91        9.35      0.98 o 
   5  -3   7      435.03      439.09      6.91 o 
   6  -3   7       26.68       22.88      1.67 o 
   7  -3   7        2.31        2.44      1.45 o 
   8  -3   7       19.26        9.24      2.68 o 
   9  -3   7        2.01        1.34      2.24 o 
 -10  -2   7        9.17        8.06      2.85 o 
  -9  -2   7       91.67      102.07      5.39 o 
  -8  -2   7       18.29       19.49      1.67 o 
  -7  -2   7       39.67       32.52      2.09 o 
  -6  -2   7      611.71      619.77      9.00 o 
  -5  -2   7      984.07      968.36     13.21 o 
  -4  -2   7       19.93       17.98      1.27 o 
  -3  -2   7     2604.76     2607.78     33.16 o 
  -2  -2   7       83.39       94.25      2.44 o 
  -1  -2   7      972.95      936.71     11.36 o 
   0  -2   7      961.36      991.58     13.13 o 
   1  -2   7        0.57        3.49      1.49 o 
   2  -2   7       46.98       47.63      1.48 o 
   3  -2   7      104.03       89.83      2.71 o 
   4  -2   7      231.16      225.93      4.13 o 
   5  -2   7       51.84       46.78      1.86 o 
   6  -2   7      324.56      311.93     14.13 o 
   7  -2   7       13.72       13.25      1.81 o 
   8  -2   7       13.00       16.27      2.57 o 
   9  -2   7        2.99        6.01      2.68 o 
 -10  -1   7        0.67        2.02      2.22 o 
  -9  -1   7       74.21       62.68      4.12 o 
  -8  -1   7      181.21      185.05      5.12 o 
  -7  -1   7      373.74      357.87      5.90 o 
  -6  -1   7       62.45       61.87      2.02 o 
  -5  -1   7       76.19       77.23      3.45 o 
  -4  -1   7       86.69       71.40      1.87 o 
  -3  -1   7      426.76      478.86      6.92 o 
  -2  -1   7      173.60      151.30      2.78 o 
  -1  -1   7      723.31      657.31      8.25 o 
   0  -1   7      376.65      414.31      6.07 o 
   1  -1   7      110.13      121.84      2.45 o 
   2  -1   7      126.70      142.08      3.13 o 
   3  -1   7       35.74       31.72      1.94 o 
   4  -1   7      590.82      582.60      8.55 o 
   5  -1   7      102.12      101.58      3.24 o 
   6  -1   7      242.03      249.08      5.54 o 
   7  -1   7       34.44       27.37      2.07 o 
   8  -1   7        0.16       -1.55      1.55 o 
   9  -1   7        0.22       -0.28      2.04 o 
 -10   0   7       29.13       33.67      7.17 o 
  -9   0   7       19.59       19.52      2.11 o 
  -8   0   7       95.44       92.82      3.49 o 
  -7   0   7       32.04       33.30      2.36 o 
  -6   0   7      128.35      118.24      2.69 o 
  -5   0   7      110.20      116.27      3.16 o 
  -4   0   7      506.12      533.84      7.63 o 
  -3   0   7     2161.21     2088.61     26.70 o 
  -2   0   7      240.81      210.72      3.59 o 
  -1   0   7     3060.20     2923.20     33.69 o 
   0   0   7     1719.41     1980.14     25.34 o 
   1   0   7     2221.24     2522.93     32.07 o 
   2   0   7     1701.25     1677.06     21.82 o 
   3   0   7      437.29      409.72      6.25 o 
   4   0   7      672.41      666.11      9.62 o 
   5   0   7      774.03      799.95     13.09 o 
   6   0   7      190.92      178.02      4.58 o 
   7   0   7       25.97       33.55      2.27 o 
   8   0   7      118.07      140.37      5.08 o 
 -10   1   7        4.04        1.57      2.22 o 
  -9   1   7       15.72       16.42      2.92 o 
  -8   1   7       71.69       61.76      2.96 o 
  -7   1   7       28.23       23.05      1.97 o 
  -6   1   7      103.37       91.84      2.27 o 
  -5   1   7        0.03        0.15      0.56 o 
  -4   1   7      846.68      845.74     11.47 o 
  -3   1   7     1228.40     1259.39     16.53 o 
  -2   1   7     1554.39     1610.27     20.77 o 
  -1   1   7       18.77       18.27      1.10 o 
   0   1   7      480.29      525.81      6.85 o 
   1   1   7      892.11      857.21     11.64 o 
   2   1   7      172.11      195.33      3.51 o 
   3   1   7      362.04      371.38      5.85 o 
   4   1   7      107.32      112.24      3.28 o 
   5   1   7      139.54      138.46      3.90 o 
   6   1   7        7.78        7.72      1.50 o 
   7   1   7       22.17       27.62      2.76 o 
   8   1   7        8.19        7.89      1.84 o 
 -10   2   7       50.85       49.66      3.05 o 
  -9   2   7      401.09      411.03     13.48 o 
  -8   2   7      121.86      103.72      3.68 o 
  -7   2   7       83.08       75.37      3.16 o 
  -6   2   7      215.44      208.74      4.32 o 
  -5   2   7      482.55      499.42      7.24 o 
  -4   2   7       43.97       59.64      1.71 o 
  -3   2   7       65.64       56.07      1.66 o 
  -2   2   7        0.04        1.95      1.00 o 
  -1   2   7     1891.07     1888.52     22.20 o 
   0   2   7      435.64      401.49      5.50 o 
   1   2   7      354.84      362.04      5.57 o 
   2   2   7     1320.39     1408.15     18.56 o 
   3   2   7        0.03       -0.26      0.74 o 
   4   2   7      303.76      288.52      5.93 o 
   5   2   7       25.13       30.00      2.05 o 
   6   2   7       23.66       26.52      2.05 o 
   7   2   7        9.05        8.45      2.65 o 
   8   2   7       16.28       13.47      2.84 o 
 -10   3   7       19.57       13.73      4.26 o 
  -9   3   7      210.23      214.68      6.74 o 
  -8   3   7       48.99       45.62      3.26 o 
  -7   3   7      103.02      105.08      3.68 o 
  -6   3   7        2.85        4.68      1.72 o 
  -5   3   7       33.34       37.03      1.51 o 
  -4   3   7        5.03       10.75      0.91 o 
  -3   3   7       80.70       83.70      2.85 o 
  -2   3   7      508.41      538.86      7.75 o 
  -1   3   7     1547.27     1528.91     18.21 o 
   0   3   7      116.35      182.76      3.10 o 
   1   3   7      393.15      389.21      6.01 o 
   2   3   7       21.52       15.22      1.06 o 
   3   3   7      380.16      412.01      7.60 o 
   4   3   7       67.92       73.04      2.82 o 
   5   3   7      107.66      101.90      3.88 o 
   6   3   7       79.24       81.77      3.79 o 
   7   3   7        5.99        5.19      1.97 o 
 -10   4   7        0.00       -1.82      1.82 o 
  -9   4   7       33.92       37.94      3.20 o 
  -8   4   7        0.02        2.91      2.02 o 
  -7   4   7      539.75      567.15     14.26 o 
  -6   4   7       10.05        8.54      1.90 o 
  -5   4   7      237.74      229.99      5.20 o 
  -4   4   7       77.75       71.13      2.62 o 
  -3   4   7        1.65        1.18      0.64 o 
  -2   4   7      192.23      171.61      3.72 o 
  -1   4   7      413.55      460.08      6.29 o 
   0   4   7      198.26      232.57      3.73 o 
   1   4   7     1188.53     1222.73     16.35 o 
   2   4   7      361.02      362.89      5.84 o 
   3   4   7      168.13      165.90      4.16 o 
   4   4   7       34.03       33.18      2.07 o 
   5   4   7       28.90       27.03      2.41 o 
   6   4   7       51.86       59.07      3.34 o 
   7   4   7       57.01       61.23      4.16 o 
 -10   5   7        6.76        6.44      2.48 o 
  -9   5   7      278.01      256.28     12.55 o 
  -8   5   7       11.86       16.72      4.03 o 
  -7   5   7        5.37        6.38      3.81 o 
  -6   5   7       68.59       90.15      8.29 o 
  -5   5   7        6.34        6.91      2.46 o 
  -4   5   7       80.93       76.10      2.07 o 
  -3   5   7        4.00       -0.32      1.88 o 
  -2   5   7        5.78        6.67      1.02 o 
  -1   5   7      117.65      112.77      2.69 o 
   0   5   7      767.15      719.97      9.33 o 
   1   5   7       52.17       46.00      1.75 o 
   2   5   7       23.78       19.81      1.67 o 
   3   5   7      117.51      118.94      3.65 o 
   4   5   7        1.25        1.79      1.34 o 
   5   5   7       98.41      114.58      4.38 o 
   6   5   7       55.74       55.26      3.27 o 
 -10   6   7       39.14       44.80      5.82 o 
  -9   6   7      249.55      222.68     11.65 o 
  -8   6   7        4.59        8.06      3.14 o 
  -7   6   7      248.69      246.19      7.90 o 
  -6   6   7       10.35       13.83      2.36 o 
  -5   6   7        1.88        1.57      1.58 o 
  -4   6   7      135.54      131.59      7.25 o 
  -3   6   7       24.34       24.70      1.34 o 
  -2   6   7       21.57       19.04      1.16 o 
  -1   6   7       34.83       34.43      1.55 o 
   0   6   7      164.78      161.88      3.58 o 
   1   6   7      329.29      309.90      5.27 o 
   2   6   7       83.35       82.86      2.94 o 
   3   6   7       58.22       50.93      2.52 o 
   4   6   7        0.61        0.06      1.89 o 
   5   6   7        1.14       -0.60      1.55 o 
   6   6   7        2.08       -0.05      1.71 o 
 -10   7   7       20.54       16.58      4.48 o 
  -9   7   7        2.01        0.00      3.14 o 
  -8   7   7        3.55        7.62      3.14 o 
  -7   7   7       69.95       70.75      4.08 o 
  -6   7   7     1165.27     1133.94     25.82 o 
  -5   7   7        8.19        8.17      4.26 o 
  -4   7   7       11.03        9.00      1.30 o 
  -3   7   7       97.39       98.12      2.75 o 
  -2   7   7      117.29      114.26      2.77 o 
  -1   7   7      442.84      439.73      7.05 o 
   0   7   7        2.60        2.21      1.09 o 
   1   7   7        0.98       -1.02      1.02 o 
   2   7   7       27.52       28.02      2.53 o 
   3   7   7       40.99       34.05      2.22 o 
   4   7   7       19.19       12.94      2.15 o 
   5   7   7        0.00       -1.79      2.01 o 
 -10   8   7       22.14       21.06      5.38 o 
  -9   8   7       21.71       16.58      4.48 o 
  -8   8   7       29.96       34.05      5.38 o 
  -7   8   7        1.96       -1.79      2.69 o 
  -6   8   7      122.44      148.88     12.55 o 
  -5   8   7       69.89       60.64      9.41 o 
  -4   8   7       21.44       21.68      2.91 o 
  -3   8   7       33.14       28.31      1.66 o 
  -2   8   7      723.59      732.18     10.74 o 
  -1   8   7      858.91      877.83     12.64 o 
   0   8   7       70.39       72.96      2.75 o 
   1   8   7       36.31       36.61      2.11 o 
   2   8   7      159.87      162.01      4.46 o 
   3   8   7       18.84       17.50      1.97 o 
   4   8   7        7.03        8.98      1.82 o 
   5   8   7        2.21        6.27      2.53 o 
  -9   9   7       37.10       39.88      5.82 o 
  -8   9   7       41.63       36.29      5.38 o 
  -7   9   7        3.46        4.93      3.58 o 
  -6   9   7        0.98       -0.49      2.91 o 
  -5   9   7       37.23       30.56      4.03 o 
  -4   9   7        5.69        3.14      1.90 o 
  -3   9   7       84.25       81.35      3.36 o 
  -2   9   7       27.13       30.61      1.73 o 
  -1   9   7      744.56      737.87     11.06 o 
   0   9   7        6.08        5.59      1.75 o 
   1   9   7        7.28        4.47      1.41 o 
   2   9   7       20.97       21.51      2.06 o 
   3   9   7        7.10        4.84      1.68 o 
   4   9   7       41.19       34.03      2.67 o 
  -9  10   7        0.82        2.24      4.03 o 
  -8  10   7        8.55        5.82      4.03 o 
  -7  10   7       15.16       17.03      4.48 o 
  -6  10   7      125.36      141.13      9.41 o 
  -5  10   7       18.33       20.77      5.38 o 
  -4  10   7        1.83       -0.10      2.04 o 
  -3  10   7        2.31        3.44      2.82 o 
  -2  10   7        0.35       -1.04      1.22 o 
  -1  10   7       15.51       17.55      1.57 o 
   0  10   7      493.94      507.83      9.41 o 
   1  10   7        0.90        1.07      1.41 o 
   2  10   7        2.06        1.05      1.48 o 
   3  10   7       32.28       28.63      2.40 o 
  -8  11   7       93.34       86.47      8.06 o 
  -7  11   7       15.57       15.23      4.48 o 
  -6  11   7       80.19       82.44      7.62 o 
  -5  11   7       35.24       38.53      5.38 o 
  -4  11   7       13.72       10.83      2.53 o 
  -3  11   7        8.03        7.67      1.84 o 
  -2  11   7        2.67        0.77      1.62 o 
  -1  11   7       30.09       36.18      2.01 o 
   0  11   7        9.29        9.57      1.74 o 
   1  11   7       36.48       35.88      2.85 o 
   2  11   7        9.57       10.21      1.88 o 
  -7  12   7       17.91       16.13      4.93 o 
  -6  12   7        5.75       12.10      4.48 o 
  -5  12   7        0.24        0.90      3.14 o 
  -4  12   7        4.46        3.90      1.84 o 
  -3  12   7        1.73        1.74      2.02 o 
  -2  12   7       38.56       39.32      3.88 o 
  -1  12   7        2.40        0.78      1.55 o 
   0  12   7        4.18        4.92      1.94 o 
   1  12   7       14.91       15.46      2.03 o 
  -6  13   7       13.66        9.41      4.48 o 
  -5  13   7       25.44       30.02      5.38 o 
  -4  13   7       11.78       13.17      2.80 o 
  -3  13   7        0.67        0.04      1.84 o 
  -2  13   7        1.58        2.10      1.90 o 
  -1  13   7        1.87        3.49      2.24 o 
  -1 -15   8       12.04       12.77      2.85 o 
   0 -15   8       44.96       47.39      3.44 o 
   1 -15   8       15.05       15.31      2.49 o 
   2 -15   8        0.51       -1.89      1.89 o 
   3 -15   8       59.54       65.50      3.89 o 
   4 -15   8       40.23       43.93      4.12 o 
  -2 -14   8        4.63        7.30      1.84 o 
  -1 -14   8       26.82       32.09      2.50 o 
   0 -14   8        3.78        2.69      1.81 o 
   1 -14   8      206.02      198.72      6.21 o 
   2 -14   8       14.41       12.77      2.33 o 
   3 -14   8        1.84        0.08      1.89 o 
   4 -14   8        1.40        1.79      2.22 o 
   5 -14   8        0.17        0.22      2.22 o 
   6 -14   8        0.82       -2.24      2.69 o 
  -4 -13   8        7.43        6.51      2.57 o 
  -3 -13   8       35.59       40.54      2.72 o 
  -2 -13   8       57.18       58.18      3.02 o 
  -1 -13   8        3.90        4.49      1.59 o 
   0 -13   8        4.36        6.46      1.77 o 
   1 -13   8       22.22       22.83      2.43 o 
   2 -13   8        2.95        0.60      1.55 o 
   3 -13   8       16.05       12.75      2.04 o 
   4 -13   8        0.11        2.26      1.89 o 
   5 -13   8        9.80        9.57      5.60 o 
   6 -13   8       60.17       64.13      4.44 o 
   7 -13   8       45.90       51.97      5.82 o 
  -5 -12   8       10.80        6.57      5.38 o 
  -4 -12   8       82.35       91.00      4.48 o 
  -3 -12   8        4.13        3.27      1.54 o 
  -2 -12   8       16.58       13.48      1.82 o 
  -1 -12   8       57.35       64.74      2.85 o 
   0 -12   8       17.97       14.62      2.02 o 
   1 -12   8        1.02       -0.45      1.55 o 
   2 -12   8       19.11       15.65      1.97 o 
   3 -12   8       57.72       53.17      2.92 o 
   4 -12   8       33.43       35.85      3.38 o 
   5 -12   8      106.24      111.44      5.39 o 
   6 -12   8        2.64        2.72      2.46 o 
   7 -12   8       75.71       65.41      6.27 o 
  -5 -11   8       12.55       11.61      2.97 o 
  -4 -11   8       41.94       51.53      2.72 o 
  -3 -11   8      187.58      176.24      4.80 o 
  -2 -11   8        1.23        1.64      1.28 o 
  -1 -11   8        1.59       -0.58      1.09 o 
   0 -11   8       42.56       39.08      2.10 o 
   1 -11   8      118.59      111.44      3.35 o 
   2 -11   8       18.96       24.90      2.15 o 
   3 -11   8       30.47       23.08      2.07 o 
   4 -11   8       80.14       80.36      3.84 o 
   5 -11   8        2.07        2.26      1.63 o 
   6 -11   8        2.59        2.69      2.22 o 
   7 -11   8       78.47       84.47      4.75 o 
   8 -11   8        0.31        1.34      3.14 o 
  -6 -10   8        1.17        5.23      2.07 o 
  -5 -10   8       16.45       19.38      2.41 o 
  -4 -10   8      132.20      109.78      3.68 o 
  -3 -10   8      150.80      146.96      4.13 o 
  -2 -10   8       34.76       25.57      1.84 o 
  -1 -10   8      174.04      162.43      4.14 o 
   0 -10   8       50.34       46.87      2.22 o 
   1 -10   8      326.43      324.83      6.38 o 
   2 -10   8      342.31      340.59      7.84 o 
   3 -10   8      209.03      200.40      5.43 o 
   4 -10   8       37.98       39.50      2.66 o 
   5 -10   8       78.48       75.58      3.36 o 
   6 -10   8       29.23       22.28      2.85 o 
   7 -10   8       11.61       11.46      2.53 o 
   8 -10   8       12.86       13.84      2.68 o 
  -7  -9   8       23.04       27.91      2.92 o 
  -6  -9   8       47.86       55.63      3.44 o 
  -5  -9   8      151.34      157.93      4.45 o 
  -4  -9   8        5.49        3.19      2.07 o 
  -3  -9   8        8.94       14.17      1.75 o 
  -2  -9   8       75.97       74.86      2.90 o 
  -1  -9   8       31.32       21.88      1.67 o 
   0  -9   8      252.25      248.83      5.26 o 
   1  -9   8       88.87       82.53      5.34 o 
   2  -9   8       80.18       82.26      2.64 o 
   3  -9   8      600.77      522.25     10.52 o 
   4  -9   8        5.54        5.94      1.61 o 
   5  -9   8       97.21      104.25      3.12 o 
   6  -9   8      126.67      136.77      3.80 o 
   7  -9   8        1.14       -0.15      1.55 o 
   8  -9   8       49.40       50.73      3.80 o 
  -7  -8   8        3.00        0.37      1.89 o 
  -6  -8   8       35.63       38.92      2.85 o 
  -5  -8   8      170.61      188.75      4.68 o 
  -4  -8   8      112.22      110.84      4.67 o 
  -3  -8   8       28.11       27.08      1.77 o 
  -2  -8   8      159.95      141.68      3.69 o 
  -1  -8   8       67.97       61.57      2.34 o 
   0  -8   8        0.23        0.97      0.99 o 
   1  -8   8      125.69      133.14      4.05 o 
   2  -8   8       71.13       70.56      2.50 o 
   3  -8   8      370.41      339.44      6.31 o 
   4  -8   8      194.37      197.44      4.91 o 
   5  -8   8       70.45       65.51      3.04 o 
   6  -8   8       33.48       40.69      2.07 o 
   7  -8   8        2.53        0.48      1.45 o 
   8  -8   8        7.51        5.60      2.22 o 
  -8  -7   8       24.74       33.53      5.16 o 
  -7  -7   8        2.89        1.62      1.89 o 
  -6  -7   8       62.29       67.99      2.78 o 
  -5  -7   8       52.22       52.32      2.45 o 
  -4  -7   8      257.82      255.00      5.30 o 
  -3  -7   8       10.73       11.22      1.32 o 
  -2  -7   8      213.92      208.02      4.65 o 
  -1  -7   8      354.86      313.17      5.99 o 
   0  -7   8      190.51      169.38      3.92 o 
   1  -7   8       29.32       28.17      2.32 o 
   2  -7   8       15.29       12.45      1.01 o 
   3  -7   8       19.15       31.07      1.37 o 
   4  -7   8      119.53      115.39      3.18 o 
   5  -7   8      230.28      221.98      4.86 o 
   6  -7   8        5.91       -0.23      1.17 o 
   7  -7   8       29.55       38.33      2.18 o 
   8  -7   8       10.95        8.74      2.53 o 
   9  -7   8        5.04        8.51      4.03 o 
  -8  -6   8       46.16       53.61      3.34 o 
  -7  -6   8        4.73        6.42      1.81 o 
  -6  -6   8        4.17        2.52      1.25 o 
  -5  -6   8      404.50      393.75      7.37 o 
  -4  -6   8      140.46      135.36      3.57 o 
  -3  -6   8     1040.88     1025.17     15.89 o 
  -2  -6   8      252.39      255.53      5.20 o 
  -1  -6   8       56.18       56.59      2.22 o 
   0  -6   8       23.39       24.61      1.44 o 
   1  -6   8       64.26       74.77      1.88 o 
   2  -6   8       29.58       27.76      1.31 o 
   3  -6   8       62.45       65.12      2.05 o 
   4  -6   8       20.48       16.99      1.39 o 
   5  -6   8       67.83       57.54      2.34 o 
   6  -6   8       77.55       75.10      2.84 o 
   7  -6   8       92.12      100.28      4.84 o 
   8  -6   8       22.45       32.88      3.32 o 
   9  -6   8        3.37        4.93      2.53 o 
  -8  -5   8        8.96        3.58      1.81 o 
  -7  -5   8      176.69      147.99      3.99 o 
  -6  -5   8       18.68       15.05      1.54 o 
  -5  -5   8      159.28      150.76      3.80 o 
  -4  -5   8        4.70        3.69      0.84 o 
  -3  -5   8      125.36      118.98      2.94 o 
  -2  -5   8      116.54      120.73      2.11 o 
  -1  -5   8      410.93      467.00      7.66 o 
   0  -5   8       38.98       34.16      1.12 o 
   1  -5   8      628.12      645.33      9.11 o 
   2  -5   8      282.03      323.84      5.80 o 
   3  -5   8      233.26      235.71      4.19 o 
   4  -5   8        7.43        9.31      1.03 o 
   5  -5   8      680.84      655.70     10.75 o 
   6  -5   8        1.22       -1.05      1.05 o 
   7  -5   8      117.48      118.67      4.22 o 
   8  -5   8       11.20       11.66      2.33 o 
   9  -5   8        0.07        3.02      2.36 o 
  -9  -4   8       62.25       76.17      7.17 o 
  -8  -4   8       41.83       48.32      3.05 o 
  -7  -4   8        0.06        0.06      2.33 o 
  -6  -4   8        6.39        7.65      1.16 o 
  -5  -4   8      296.69      275.06      4.84 o 
  -4  -4   8      253.12      257.63      4.55 o 
  -3  -4   8      125.59      114.67      2.53 o 
  -2  -4   8      209.49      203.32      3.17 o 
  -1  -4   8      411.66      367.34      6.40 o 
   0  -4   8       78.25       48.80      2.11 o 
   1  -4   8      154.12      120.73      2.56 o 
   2  -4   8      421.49      471.19      7.00 o 
   3  -4   8       21.90       18.69      1.38 o 
   4  -4   8        0.04       -0.06      0.87 o 
   5  -4   8      174.13      161.72      3.51 o 
   6  -4   8       77.88       75.53      3.25 o 
   7  -4   8        3.61        6.14      1.63 o 
   8  -4   8       95.12       95.01      4.05 o 
   9  -4   8       41.07       47.06      4.12 o 
  -9  -3   8       29.37       38.53      5.38 o 
  -8  -3   8       29.05       37.62      2.26 o 
  -7  -3   8      247.88      221.51      4.34 o 
  -6  -3   8      138.98      135.92      4.18 o 
  -5  -3   8      449.01      411.89      6.48 o 
  -4  -3   8       13.93       15.35      1.49 o 
  -3  -3   8       59.52       50.42      2.75 o 
  -2  -3   8      598.62      580.32      8.28 o 
  -1  -3   8      679.97      757.43      9.43 o 
   0  -3   8      817.93      867.53     11.76 o 
   1  -3   8     1609.21     1756.29     22.75 o 
   2  -3   8      372.36      359.77      5.59 o 
   3  -3   8       88.73       72.92      2.16 o 
   4  -3   8     1106.91     1102.73     16.74 o 
   5  -3   8      974.33      905.85     14.21 o 
   6  -3   8       85.69       89.04      5.31 o 
   7  -3   8       44.02       48.08      2.85 o 
   8  -3   8        7.23        8.26      1.89 o 
 -10  -2   8        0.34        1.79      3.58 o 
  -9  -2   8       60.65       84.54      4.90 o 
  -8  -2   8       48.52       59.03      2.57 o 
  -7  -2   8      227.32      213.82      4.63 o 
  -6  -2   8        5.39        6.39      1.03 o 
  -5  -2   8       32.14       34.63      1.50 o 
  -4  -2   8      158.92      159.68      3.14 o 
  -3  -2   8        8.62        5.94      0.77 o 
  -2  -2   8      201.10      198.47      3.51 o 
  -1  -2   8      543.51      575.94      7.42 o 
   0  -2   8      232.79      247.74      4.09 o 
   1  -2   8       32.93       38.90      1.45 o 
   2  -2   8     1542.07     1449.71     19.14 o 
   3  -2   8      149.02      148.03      3.11 o 
   4  -2   8       70.09       72.74      2.21 o 
   5  -2   8      112.74      109.17      3.40 o 
   6  -2   8       63.94       48.98      2.80 o 
   7  -2   8       49.42       46.52      2.82 o 
   8  -2   8        0.07       -0.75      1.71 o 
 -10  -1   8       16.05       17.06      6.05 o 
  -9  -1   8        7.32        6.64      2.13 o 
  -8  -1   8      403.76      400.06      8.86 o 
  -7  -1   8      292.63      244.23      5.13 o 
  -6  -1   8        5.44        2.84      0.89 o 
  -5  -1   8      782.58      754.09     10.64 o 
  -4  -1   8       13.56       14.23      1.03 o 
  -3  -1   8       24.52       13.37      1.03 o 
  -2  -1   8       43.82       34.43      1.34 o 
  -1  -1   8      122.47      126.58      2.31 o 
   0  -1   8     1707.10     1817.31     23.50 o 
   1  -1   8      303.34      306.10      4.90 o 
   2  -1   8      107.82      111.21      2.53 o 
   3  -1   8       19.64       20.70      1.87 o 
   4  -1   8       78.38       85.35      2.38 o 
   5  -1   8      657.54      663.68     14.20 o 
   6  -1   8        0.96       -0.04      1.22 o 
   7  -1   8        0.22       -0.08      1.32 o 
   8  -1   8       11.96       12.41      2.33 o 
 -10   0   8        0.67       -0.45      2.22 o 
  -9   0   8       19.19       12.38      2.39 o 
  -8   0   8        9.52        6.56      1.58 o 
  -7   0   8       33.04       33.76      1.84 o 
  -6   0   8       97.99      109.20      2.62 o 
  -5   0   8       16.03        8.25      0.98 o 
  -4   0   8      238.85      204.87      3.70 o 
  -3   0   8     1146.10     1205.20     16.01 o 
  -2   0   8      194.09      204.61      3.59 o 
  -1   0   8     1605.45     1717.27     20.29 o 
   0   0   8        9.48        8.52      0.94 o 
   1   0   8       16.58        4.96      0.77 o 
   2   0   8       89.20       74.96      2.02 o 
   3   0   8       98.14       86.95      2.29 o 
   4   0   8      133.72      111.72      3.35 o 
   5   0   8        1.31        2.44      1.32 o 
   6   0   8        6.87        9.59      1.54 o 
   7   0   8       24.00       22.04      2.07 o 
   8   0   8       45.96       53.29      3.44 o 
 -10   1   8       55.41       54.82      3.16 o 
  -9   1   8        1.58        1.41      2.20 o 
  -8   1   8       43.45       44.26      2.64 o 
  -7   1   8      100.82       97.79      3.53 o 
  -6   1   8       82.51       83.55      2.63 o 
  -5   1   8       23.37       33.03      1.44 o 
  -4   1   8        5.93        9.46      0.93 o 
  -3   1   8      186.78      215.31      3.74 o 
  -2   1   8       68.08       77.55      2.07 o 
  -1   1   8     1939.77     1845.75     21.81 o 
   0   1   8      542.18      605.31      8.63 o 
   1   1   8      368.66      403.01      6.19 o 
   2   1   8      234.22      225.34      4.06 o 
   3   1   8      337.35      325.25      5.38 o 
   4   1   8      894.07      857.09     14.04 o 
   5   1   8       18.28       17.75      1.77 o 
   6   1   8       21.27       24.18      2.05 o 
   7   1   8        0.82        0.20      1.50 o 
   8   1   8        7.99       19.51      3.17 o 
 -10   2   8        8.11        9.06      2.04 o 
  -9   2   8        5.29        3.04      1.51 o 
  -8   2   8      140.76      145.52      4.64 o 
  -7   2   8       82.30       89.95      3.42 o 
  -6   2   8        7.73        8.15      1.38 o 
  -5   2   8        6.31        4.75      0.74 o 
  -4   2   8      450.12      415.43      6.29 o 
  -3   2   8      158.46      168.97      4.17 o 
  -2   2   8      101.88      125.91      2.71 o 
  -1   2   8      160.96      168.56      2.94 o 
   0   2   8       14.23       14.95      0.94 o 
   1   2   8      370.88      369.19      5.80 o 
   2   2   8      463.75      454.47      6.99 o 
   3   2   8      235.99      225.25      5.01 o 
   4   2   8      730.18      680.52     12.37 o 
   5   2   8        4.03        4.95      1.50 o 
   6   2   8        1.23        2.73      1.68 o 
   7   2   8       25.39       24.63      3.10 o 
 -10   3   8       57.98       71.32      5.15 o 
  -9   3   8        0.69        0.59      1.71 o 
  -8   3   8      142.91      130.39      4.38 o 
  -7   3   8      177.03      167.28      4.90 o 
  -6   3   8        1.83       -0.70      1.10 o 
  -5   3   8       10.50        9.70      1.29 o 
  -4   3   8       77.32       73.88      1.94 o 
  -3   3   8      257.71      247.37      4.24 o 
  -2   3   8      354.38      363.34      5.70 o 
  -1   3   8       67.93       75.81      1.88 o 
   0   3   8       99.96       93.08      2.13 o 
   1   3   8       95.41       81.07      2.17 o 
   2   3   8       11.05       11.52      1.23 o 
   3   3   8      242.07      246.03      7.94 o 
   4   3   8       54.59       46.34      2.42 o 
   5   3   8        5.37        6.78      1.57 o 
   6   3   8        2.39        1.42      1.48 o 
   7   3   8       32.41       39.85      2.71 o 
 -10   4   8       28.37       43.23      5.38 o 
  -9   4   8        3.75        2.40      1.86 o 
  -8   4   8        1.14        1.48      1.45 o 
  -7   4   8       85.85       84.33      3.42 o 
  -6   4   8      260.71      251.57     10.53 o 
  -5   4   8     1160.81     1141.85     20.19 o 
  -4   4   8      176.83      200.09      5.69 o 
  -3   4   8        7.77       14.50      2.07 o 
  -2   4   8      228.85      227.05      4.09 o 
  -1   4   8       37.75       49.55      2.07 o 
   0   4   8      303.91      308.69      4.71 o 
   1   4   8       43.39       48.39      1.80 o 
   2   4   8        8.60        6.06      1.32 o 
   3   4   8       16.89       14.87      1.65 o 
   4   4   8       44.29       41.93      3.17 o 
   5   4   8        0.03       -1.32      1.34 o 
   6   4   8       10.96        9.26      1.84 o 
 -10   5   8      107.58      121.86      5.80 o 
  -9   5   8       12.00       11.12      2.36 o 
  -8   5   8       92.28       92.16      4.90 o 
  -7   5   8       73.11       72.41      4.27 o 
  -6   5   8       68.65       53.12      3.48 o 
  -5   5   8      928.76      938.33     21.86 o 
  -4   5   8        0.28        0.08      1.67 o 
  -3   5   8       69.11       72.45      2.39 o 
  -2   5   8      187.38      204.30      4.08 o 
  -1   5   8       12.13       13.71      1.10 o 
   0   5   8      157.79      149.46      2.94 o 
   1   5   8      262.20      255.63      4.69 o 
   2   5   8       19.59       22.55      2.78 o 
   3   5   8      232.07      227.94      6.79 o 
   4   5   8        8.75       12.38      1.77 o 
   5   5   8        3.08        3.14      1.57 o 
   6   5   8        0.35       -1.48      1.48 o 
 -10   6   8        0.74        2.93      2.36 o 
  -9   6   8        2.12        6.72      3.58 o 
  -8   6   8       18.38       14.17      2.69 o 
  -7   6   8       12.97        5.38      2.22 o 
  -6   6   8      228.13      219.30      7.58 o 
  -5   6   8        1.07        0.45      1.90 o 
  -4   6   8      107.49      113.28      3.69 o 
  -3   6   8       91.26       93.95      5.63 o 
  -2   6   8       12.26        9.32      1.12 o 
  -1   6   8      115.10      116.76      2.92 o 
   0   6   8      406.54      395.00      6.39 o 
   1   6   8       43.25       45.33      2.26 o 
   2   6   8       11.96       13.10      1.68 o 
   3   6   8      183.57      190.44      4.88 o 
   4   6   8       26.22       23.26      2.16 o 
   5   6   8       45.52       42.17      2.65 o 
 -10   7   8        2.11        0.45      3.58 o 
  -9   7   8       27.85       33.16      5.38 o 
  -8   7   8      107.37      127.69      8.51 o 
  -7   7   8       22.94       30.47      4.70 o 
  -6   7   8       48.03       31.94      3.36 o 
  -5   7   8      894.73      845.60     35.40 o 
  -4   7   8      255.29      262.16     11.20 o 
  -3   7   8        1.71        0.59      1.12 o 
  -2   7   8      156.07      139.62      3.36 o 
  -1   7   8      293.14      291.78      5.41 o 
   0   7   8      275.33      287.44      5.17 o 
   1   7   8       63.90       67.11      2.77 o 
   2   7   8      160.54      160.23      4.33 o 
   3   7   8       41.35       42.84      2.65 o 
   4   7   8       26.54       28.47      2.39 o 
   5   7   8        0.06       -1.41      1.57 o 
  -9   8   8       17.96       21.06      4.93 o 
  -8   8   8        0.42       -1.34      3.14 o 
  -7   8   8      127.65      118.11      5.68 o 
  -6   8   8       69.37       61.79      4.12 o 
  -5   8   8      237.86      233.79      8.07 o 
  -4   8   8       79.41       84.83      4.72 o 
  -3   8   8      133.79      130.55      5.00 o 
  -2   8   8      205.78      205.97      4.20 o 
  -1   8   8        1.91        1.24      1.58 o 
   0   8   8        0.25       -0.41      1.13 o 
   1   8   8       65.58       73.45      2.99 o 
   2   8   8      131.58      137.20      4.20 o 
   3   8   8        6.61        5.97      2.11 o 
   4   8   8       12.56       10.98      1.94 o 
  -9   9   8        3.37        1.79      3.58 o 
  -8   9   8        0.44        1.79      3.58 o 
  -7   9   8       12.60       20.16      4.48 o 
  -6   9   8        0.24       -0.67      1.90 o 
  -5   9   8        5.69       -1.34      1.90 o 
  -4   9   8        1.55        2.58      2.04 o 
  -3   9   8      527.66      517.37      9.54 o 
  -2   9   8        2.19        1.18      1.10 o 
  -1   9   8      121.56      114.92      3.23 o 
   0   9   8       75.70       79.86      3.10 o 
   1   9   8       10.26       13.62      1.83 o 
   2   9   8        0.67       -0.83      1.36 o 
   3   9   8       50.66       56.04      3.01 o 
  -8  10   8        3.71        6.72      4.03 o 
  -7  10   8       24.33       12.99      4.03 o 
  -6  10   8       47.91       34.95      5.38 o 
  -5  10   8       83.16       84.82      4.90 o 
  -4  10   8       38.76       34.09      4.03 o 
  -3  10   8       22.84       32.46      4.07 o 
  -2  10   8       14.41       26.38      2.01 o 
  -1  10   8        7.15        8.74      1.44 o 
   0  10   8        0.00       -0.30      1.32 o 
   1  10   8       70.87       90.39      6.63 o 
   2  10   8        1.40        0.13      1.57 o 
  -8  11   8       37.16       32.26      5.82 o 
  -7  11   8        4.21        4.03      3.58 o 
  -6  11   8        0.16        5.82      3.58 o 
  -5  11   8       20.35       17.74      3.12 o 
  -4  11   8        7.96        4.95      2.64 o 
  -3  11   8       48.42       46.63      3.81 o 
  -2  11   8       97.84       93.46      4.34 o 
  -1  11   8       45.60       39.10      2.50 o 
   0  11   8       32.71       32.16      2.29 o 
   1  11   8       19.85       23.71      2.29 o 
  -7  12   8        6.91        6.72      4.03 o 
  -6  12   8       19.66       16.58      4.93 o 
  -5  12   8        2.66        4.48      3.58 o 
  -4  12   8        5.34        1.67      1.90 o 
  -3  12   8       12.60        6.45      2.26 o 
  -2  12   8       17.44       22.24      2.64 o 
  -1  12   8        2.33        6.03      2.28 o 
   0  12   8        6.39        8.20      2.25 o 
  -5  13   8        8.18        6.33      2.48 o 
  -4  13   8        3.75        2.69      2.24 o 
  -3  13   8        1.30        2.06      1.84 o 
  -2  13   8        3.42        6.16      2.17 o 
   0 -15   9       22.72       26.28      3.01 o 
   1 -15   9       34.56       42.97      3.36 o 
   2 -15   9        7.50        8.76      2.41 o 
   3 -15   9        4.98        5.14      2.15 o 
   4 -15   9       53.37       60.04      6.72 o 
  -2 -14   9       46.41       49.17      3.25 o 
  -1 -14   9       39.47       41.96      3.27 o 
   0 -14   9        5.26        3.73      2.07 o 
   1 -14   9        5.10        8.42      2.23 o 
   2 -14   9      122.45      132.27      5.41 o 
   3 -14   9       50.96       56.24      3.53 o 
   4 -14   9       27.54       39.23      5.66 o 
   5 -14   9       15.73        7.96      2.68 o 
  -3 -13   9       28.06       26.11      4.66 o 
  -2 -13   9        7.55        4.42      1.67 o 
  -1 -13   9        1.86        2.73      1.54 o 
   0 -13   9      106.05       98.57      5.81 o 
   1 -13   9       90.23      100.55      4.92 o 
   2 -13   9      107.97       97.78      4.25 o 
   3 -13   9        0.03       -2.02      2.02 o 
   4 -13   9       75.73       72.47      4.25 o 
   5 -13   9       18.55       18.86      2.85 o 
   6 -13   9        2.66        0.45      2.22 o 
  -4 -12   9       27.07       19.90      2.18 o 
  -3 -12   9      137.73      139.98      4.35 o 
  -2 -12   9       29.55       38.69      3.43 o 
  -1 -12   9        1.04       -0.90      1.25 o 
   0 -12   9       19.34       14.75      1.73 o 
   1 -12   9      251.65      249.64      7.73 o 
   2 -12   9       72.03       61.47      3.27 o 
   3 -12   9        0.04       -0.18      1.58 o 
   4 -12   9        0.58        0.69      1.63 o 
   5 -12   9      166.31      158.52      5.26 o 
   6 -12   9        0.02       -0.67      1.90 o 
   7 -12   9        6.33        7.62      3.58 o 
  -5 -11   9       24.57       24.16      2.85 o 
  -4 -11   9       83.05       72.59      3.28 o 
  -3 -11   9       13.91       13.43      1.89 o 
  -2 -11   9        0.40        0.90      1.28 o 
  -1 -11   9       20.00       19.95      1.88 o 
   0 -11   9       79.60       71.73      2.84 o 
   1 -11   9      310.48      297.11      7.33 o 
   2 -11   9      604.15      548.80     11.47 o 
   3 -11   9       15.97       16.22      2.13 o 
   4 -11   9        1.79        0.90      1.55 o 
   5 -11   9       23.34       18.12      2.15 o 
   6 -11   9       30.61       27.84      3.17 o 
   7 -11   9        0.65       -1.48      2.04 o 
  -6 -10   9        8.08       10.92      2.33 o 
  -5 -10   9       39.16       39.57      2.50 o 
  -4 -10   9        2.28        1.62      1.75 o 
  -3 -10   9       25.35       20.58      2.00 o 
  -2 -10   9       18.97       21.38      1.82 o 
  -1 -10   9      153.76      154.19      4.14 o 
   0 -10   9      212.17      223.81      5.14 o 
   1 -10   9        4.31        6.93      1.24 o 
   2 -10   9       64.10       72.51      3.27 o 
   3 -10   9       19.56       23.60      2.07 o 
   4 -10   9        9.82       17.66      2.07 o 
   5 -10   9       18.04       19.34      2.23 o 
   6 -10   9        2.49        2.08      1.71 o 
   7 -10   9       24.96       21.57      3.81 o 
  -7  -9   9       19.08       18.81      2.59 o 
  -6  -9   9       93.11       90.69      4.31 o 
  -5  -9   9       15.34       18.01      1.94 o 
  -4  -9   9      322.92      304.16      6.48 o 
  -3  -9   9        3.09        4.06      2.20 o 
  -2  -9   9        2.37        0.61      1.05 o 
  -1  -9   9        0.20       -1.23      1.23 o 
   0  -9   9      400.09      385.34      7.33 o 
   1  -9   9        0.84       -0.72      0.72 o 
   2  -9   9      499.53      484.87     10.22 o 
   3  -9   9       63.38       72.09      3.18 o 
   4  -9   9       24.21       26.40      2.15 o 
   5  -9   9        1.31        0.76      1.36 o 
   6  -9   9        0.39        0.80      1.77 o 
   7  -9   9       68.25       79.83      3.70 o 
   8  -9   9       23.97       31.84      4.70 o 
  -7  -8   9        1.71        0.30      1.81 o 
  -6  -8   9      171.95      158.51      4.51 o 
  -5  -8   9        0.11        0.23      1.36 o 
  -4  -8   9        9.13        8.70      1.41 o 
  -3  -8   9       48.30       38.80      2.00 o 
  -2  -8   9        8.33       10.02      1.32 o 
  -1  -8   9       67.61       61.84      2.45 o 
   0  -8   9       16.17       14.80      1.44 o 
   1  -8   9      511.04      461.31     17.77 o 
   2  -8   9      302.93      283.37      5.70 o 
   3  -8   9      111.52      125.69      4.49 o 
   4  -8   9        5.94        4.92      1.09 o 
   5  -8   9       17.49       19.04      1.59 o 
   6  -8   9       29.40       29.64      2.20 o 
   7  -8   9       53.50       38.07      5.15 o 
   8  -8   9        2.59       -1.79      1.90 o 
  -8  -7   9       48.58       69.70      3.96 o 
  -7  -7   9        4.53        5.60      1.97 o 
  -6  -7   9       71.26       63.14      2.78 o 
  -5  -7   9        2.73        0.02      1.20 o 
  -4  -7   9       71.22       66.95      2.64 o 
  -3  -7   9       13.82       16.00      1.50 o 
  -2  -7   9       48.59       41.26      2.85 o 
  -1  -7   9      120.43       99.82      3.00 o 
   0  -7   9       14.68       20.30      1.54 o 
   1  -7   9      349.93      345.43      6.54 o 
   2  -7   9       93.80       80.89      2.21 o 
   3  -7   9       16.28       16.07      1.25 o 
   4  -7   9      125.85      126.20      3.40 o 
   5  -7   9       41.52       28.48      1.77 o 
   6  -7   9       53.82       62.88      2.61 o 
   7  -7   9       17.95       18.78      2.15 o 
   8  -7   9        1.07       -2.45      2.69 o 
  -8  -6   9       19.51       25.14      2.67 o 
  -7  -6   9        0.04        0.02      1.32 o 
  -6  -6   9      126.30      140.24      3.95 o 
  -5  -6   9      353.50      347.84      6.82 o 
  -4  -6   9        0.03       -0.89      0.89 o 
  -3  -6   9       29.55       31.10      1.77 o 
  -2  -6   9        0.21       -0.27      0.99 o 
  -1  -6   9      565.20      562.97      9.77 o 
   0  -6   9       17.96       20.08      1.50 o 
   1  -6   9      346.70      342.29      5.52 o 
   2  -6   9       42.45       36.48      2.92 o 
   3  -6   9      214.77      231.53      4.26 o 
   4  -6   9       23.40       19.39      1.48 o 
   5  -6   9       14.93       12.02      1.85 o 
   6  -6   9      393.27      401.08      7.63 o 
   7  -6   9        0.04        1.05      1.63 o 
   8  -6   9        1.69        2.24      2.24 o 
  -9  -5   9        0.20       -1.34      3.58 o 
  -8  -5   9       30.60       34.76      2.75 o 
  -7  -5   9        0.29       -1.23      1.23 o 
  -6  -5   9      236.62      214.65      4.97 o 
  -5  -5   9       46.84       28.92      1.82 o 
  -4  -5   9        2.59        1.13      1.05 o 
  -3  -5   9      101.33      103.24      3.04 o 
  -2  -5   9      229.00      240.43      4.92 o 
  -1  -5   9        5.13        3.70      0.74 o 
   0  -5   9     1187.51     1223.53     16.37 o 
   1  -5   9       70.71       69.18      2.21 o 
   2  -5   9      114.45      105.53      2.57 o 
   3  -5   9      676.87      684.88      9.89 o 
   4  -5   9      192.47      171.38      3.59 o 
   5  -5   9      177.58      159.40      4.40 o 
   6  -5   9      115.74      108.82      4.05 o 
   7  -5   9       46.77       43.61      4.19 o 
   8  -5   9       21.30       23.40      2.49 o 
  -9  -4   9        2.46       -1.79      3.14 o 
  -8  -4   9        0.49        0.16      1.51 o 
  -7  -4   9       12.61       22.10      1.77 o 
  -6  -4   9        4.90        1.33      1.13 o 
  -5  -4   9       99.02       94.41      2.61 o 
  -4  -4   9      301.17      297.07      5.29 o 
  -3  -4   9      256.57      249.14      4.40 o 
  -2  -4   9      266.48      254.42      3.84 o 
  -1  -4   9      697.47      729.11     10.19 o 
   0  -4   9        0.28        1.63      0.62 o 
   1  -4   9        3.32        2.86      0.77 o 
   2  -4   9      169.04      172.64      3.41 o 
   3  -4   9       58.61       63.41      2.17 o 
   4  -4   9      140.59      118.03      3.38 o 
   5  -4   9      205.02      184.52      3.86 o 
   6  -4   9       12.25        7.53      1.63 o 
   7  -4   9        2.72        1.94      1.55 o 
   8  -4   9        8.73        7.02      2.07 o 
  -9  -3   9        0.93        1.34      3.58 o 
  -8  -3   9        1.08       -1.06      2.15 o 
  -7  -3   9        0.04        1.07      1.05 o 
  -6  -3   9       34.23       32.60      2.07 o 
  -5  -3   9       39.07       33.94      2.70 o 
  -4  -3   9       17.59       24.35      1.34 o 
  -3  -3   9      725.77      699.11      9.92 o 
  -2  -3   9      269.21      288.34      4.25 o 
  -1  -3   9        0.63        1.56      0.60 o 
   0  -3   9      936.18      929.15     12.69 o 
   1  -3   9      270.72      241.20      4.22 o 
   2  -3   9      993.08      972.95     13.37 o 
   3  -3   9      496.21      443.37      6.99 o 
   4  -3   9        1.96       -0.95      0.95 o 
   5  -3   9       77.11       72.14      6.60 o 
   6  -3   9       23.59       18.68      2.07 o 
   7  -3   9        0.76        1.80      1.51 o 
   8  -3   9        0.10        0.00      1.81 o 
  -9  -2   9        0.74        0.69      3.81 o 
  -8  -2   9        8.14        9.56      2.36 o 
  -7  -2   9        0.00       -0.76      1.05 o 
  -6  -2   9        0.12       -0.26      1.00 o 
  -5  -2   9      457.56      447.02      6.99 o 
  -4  -2   9       22.91       23.94      1.31 o 
  -3  -2   9      231.59      230.88      4.10 o 
  -2  -2   9     1725.06     1808.39     21.41 o 
  -1  -2   9       66.30       68.19      1.67 o 
   0  -2   9      590.42      570.85      8.27 o 
   1  -2   9      590.23      624.11      9.04 o 
   2  -2   9      783.17      821.65     11.56 o 
   3  -2   9       10.82       12.48      1.21 o 
   4  -2   9      219.56      227.45      4.39 o 
   5  -2   9      314.32      287.79      7.48 o 
   6  -2   9       38.70       30.28      2.08 o 
   7  -2   9       13.56       12.65      2.88 o 
   8  -2   9        0.19        3.06      1.89 o 
 -10  -1   9       12.04       15.68      4.03 o 
  -9  -1   9        0.80       -0.41      1.51 o 
  -8  -1   9       80.82       85.04      4.20 o 
  -7  -1   9       46.16       56.19      2.42 o 
  -6  -1   9      198.60      199.34      3.95 o 
  -5  -1   9       26.54       20.30      1.36 o 
  -4  -1   9      114.56      105.74      2.50 o 
  -3  -1   9      584.68      554.21      8.16 o 
  -2  -1   9      330.39      324.77      4.73 o 
  -1  -1   9      179.74      189.24      3.12 o 
   0  -1   9       17.27       18.28      1.06 o 
   1  -1   9       38.31       32.41      1.37 o 
   2  -1   9      401.91      366.63      5.90 o 
   3  -1   9     1107.39     1112.65     15.25 o 
   4  -1   9       27.17       31.79      2.05 o 
   5  -1   9      117.82      112.09      3.57 o 
   6  -1   9       14.75       18.20      1.89 o 
   7  -1   9       19.36       29.12      2.67 o 
   8  -1   9       35.55       43.68      3.36 o 
 -10   0   9      108.78      113.83      9.18 o 
  -9   0   9        1.16       -1.51      1.51 o 
  -8   0   9        2.03        3.88      1.55 o 
  -7   0   9       10.46        4.87      2.76 o 
  -6   0   9      336.35      351.56      5.82 o 
  -5   0   9       98.88       89.86      2.37 o 
  -4   0   9      122.11      133.36      2.89 o 
  -3   0   9      961.78      936.43     12.88 o 
  -2   0   9       19.05       11.22      1.03 o 
  -1   0   9      375.32      383.45      5.44 o 
   0   0   9       59.03       59.82      1.84 o 
   1   0   9        2.25        1.99      0.72 o 
   2   0   9       24.33       27.22      1.39 o 
   3   0   9       48.26       43.52      1.74 o 
   4   0   9       81.72       73.44      3.82 o 
   5   0   9       25.09       23.57      1.88 o 
   6   0   9        0.79       -0.22      1.39 o 
   7   0   9        2.24        0.23      1.48 o 
 -10   1   9      102.54      104.46      4.46 o 
  -9   1   9        7.13       11.47      2.04 o 
  -8   1   9        8.15        7.64      1.71 o 
  -7   1   9      219.09      233.59      6.02 o 
  -6   1   9      158.30      176.66      4.16 o 
  -5   1   9      292.32      282.22      4.85 o 
  -4   1   9      461.23      403.00      6.25 o 
  -3   1   9        2.49        9.01      0.98 o 
  -2   1   9       23.94       33.87      1.25 o 
  -1   1   9       51.65       69.46      1.81 o 
   0   1   9       88.71       84.09      2.21 o 
   1   1   9        2.51        2.60      0.82 o 
   2   1   9        0.27       -0.14      0.77 o 
   3   1   9      158.86      138.42      3.77 o 
   4   1   9       40.52       37.61      2.26 o 
   5   1   9       72.39       91.85      4.66 o 
   6   1   9        4.99        5.03      1.67 o 
   7   1   9        0.40        4.21      1.77 o 
 -10   2   9        3.15        5.58      2.04 o 
  -9   2   9      161.88      162.12      6.42 o 
  -8   2   9       24.78       23.87      2.56 o 
  -7   2   9       12.02        7.74      1.71 o 
  -6   2   9        0.23       -0.31      1.19 o 
  -5   2   9        8.20        5.93      0.86 o 
  -4   2   9      767.04      786.11     11.03 o 
  -3   2   9       34.24       31.98      1.81 o 
  -2   2   9      491.82      517.86      7.02 o 
  -1   2   9        2.00        2.02      0.63 o 
   0   2   9        0.38        0.40      0.68 o 
   1   2   9       66.75       68.53      2.00 o 
   2   2   9       67.47       77.71      2.89 o 
   3   2   9      450.97      435.81      8.20 o 
   4   2   9       40.40       41.30      2.31 o 
   5   2   9        4.60        3.38      1.44 o 
   6   2   9        0.01       -1.36      1.36 o 
   7   2   9        0.09        0.61      1.62 o 
 -10   3   9       13.54       15.51      2.23 o 
  -9   3   9       13.15       14.20      2.04 o 
  -8   3   9       10.55       10.28      1.84 o 
  -7   3   9       53.92       54.68      3.01 o 
  -6   3   9       18.39       24.41      2.04 o 
  -5   3   9      318.56      322.92      6.17 o 
  -4   3   9      255.88      248.53      4.39 o 
  -3   3   9       44.98       51.49      2.20 o 
  -2   3   9      172.59      152.45      2.87 o 
  -1   3   9      193.56      182.76      3.28 o 
   0   3   9       13.72       14.93      1.13 o 
   1   3   9        1.75        3.25      0.91 o 
   2   3   9       16.35       14.55      1.57 o 
   3   3   9       22.92       29.13      2.07 o 
   4   3   9      243.64      250.64      7.94 o 
   5   3   9        8.40       11.06      2.39 o 
   6   3   9       70.75       74.78      3.39 o 
 -10   4   9        1.23        0.03      2.36 o 
  -9   4   9       98.07      101.41      4.20 o 
  -8   4   9        4.92        9.47      2.20 o 
  -7   4   9      313.99      300.49      7.39 o 
  -6   4   9       20.09       18.74      1.97 o 
  -5   4   9       15.57       20.08      1.48 o 
  -4   4   9      525.31      528.57      7.84 o 
  -3   4   9     1349.01     1336.91     17.96 o 
  -2   4   9       10.33       10.52      1.00 o 
  -1   4   9      765.87      742.89      9.73 o 
   0   4   9        0.55        0.66      0.78 o 
   1   4   9      158.58      165.77      3.47 o 
   2   4   9      131.87      133.41      5.24 o 
   3   4   9      467.94      457.43      8.75 o 
   4   4   9        2.41        4.59      1.54 o 
   5   4   9       29.99       24.56      3.17 o 
   6   4   9        5.57        3.36      1.77 o 
 -10   5   9       76.42       77.46      4.90 o 
  -9   5   9       13.70       12.00      2.48 o 
  -8   5   9       12.34       12.87      2.04 o 
  -7   5   9       95.05       95.19      3.94 o 
  -6   5   9       82.48       71.55      4.44 o 
  -5   5   9        0.15       -1.72      1.72 o 
  -4   5   9       68.18       66.42      2.82 o 
  -3   5   9        4.78        3.40      0.93 o 
  -2   5   9       33.12       34.90      1.66 o 
  -1   5   9       71.63       73.59      2.14 o 
   0   5   9       61.15       53.63      1.93 o 
   1   5   9      379.35      368.92      7.17 o 
   2   5   9      131.70      128.62      3.92 o 
   3   5   9      122.34      137.08      4.16 o 
   4   5   9       25.46       29.75      2.78 o 
   5   5   9        7.31        7.21      1.78 o 
 -10   6   9       81.46       90.22      5.16 o 
  -9   6   9        4.84        2.58      2.04 o 
  -8   6   9       10.11       11.64      2.68 o 
  -7   6   9       60.21       68.89      4.40 o 
  -6   6   9      257.40      269.46      8.74 o 
  -5   6   9       37.16       33.76      3.32 o 
  -4   6   9        3.22        1.92      1.30 o 
  -3   6   9        8.35        7.20      2.39 o 
  -2   6   9     2379.40     2361.08     28.04 o 
  -1   6   9       76.17       76.44      2.24 o 
   0   6   9        0.65        1.66      0.95 o 
   1   6   9       21.98       16.05      1.88 o 
   2   6   9       10.04       16.93      1.88 o 
   3   6   9       33.51       39.11      2.49 o 
   4   6   9       31.62       37.56      2.52 o 
   5   6   9        1.79       -1.48      1.65 o 
  -9   7   9        3.05        1.79      3.14 o 
  -8   7   9       15.55       21.95      4.48 o 
  -7   7   9       10.94        9.32      2.36 o 
  -6   7   9        0.26       -1.34      1.90 o 
  -5   7   9      385.28      368.80     12.55 o 
  -4   7   9       19.18       11.25      2.53 o 
  -3   7   9      273.33      271.96      5.74 o 
  -2   7   9      110.29       97.33      2.83 o 
  -1   7   9       38.41       40.74      1.75 o 
   0   7   9        1.35        0.93      1.29 o 
   1   7   9       85.29       84.12      3.20 o 
   2   7   9        8.29        6.87      1.65 o 
   3   7   9        4.20        4.06      1.57 o 
   4   7   9       11.42       15.43      2.03 o 
  -9   8   9        0.11       -0.90      3.58 o 
  -8   8   9       11.22       17.47      4.48 o 
  -7   8   9       11.02       11.67      2.68 o 
  -6   8   9       14.65       15.12      2.68 o 
  -5   8   9        0.35        1.28      2.04 o 
  -4   8   9        7.50        5.47      2.36 o 
  -3   8   9       22.82       25.11      1.88 o 
  -2   8   9       11.21       15.69      1.47 o 
  -1   8   9      161.96      155.44      3.81 o 
   0   8   9       40.20       33.43      2.20 o 
   1   8   9       78.99       82.83      3.26 o 
   2   8   9      145.85      141.96      5.24 o 
   3   8   9       18.24       16.18      2.06 o 
  -8   9   9        2.90        5.38      4.03 o 
  -7   9   9        1.40        0.00      3.14 o 
  -6   9   9        8.55       13.40      2.68 o 
  -5   9   9       33.20       31.77      3.32 o 
  -4   9   9        1.03        0.90      2.04 o 
  -3   9   9       37.38       30.84      3.47 o 
  -2   9   9       30.33       31.95      2.21 o 
  -1   9   9        6.61       10.29      1.93 o 
   0   9   9        1.46        0.29      1.63 o 
   1   9   9       47.36       46.98      3.22 o 
   2   9   9       63.17       64.82      3.27 o 
   3   9   9        0.56       -2.25      2.25 o 
  -8  10   9        0.75        1.79      3.58 o 
  -7  10   9       50.52       53.32      6.72 o 
  -6  10   9        1.48       -0.90      3.58 o 
  -5  10   9       56.01       64.39      4.59 o 
  -4  10   9        2.19        2.69      1.80 o 
  -3  10   9        4.06        5.73      1.84 o 
  -2  10   9        1.83        1.83      1.48 o 
  -1  10   9        6.35        8.82      1.94 o 
   0  10   9        0.15        0.94      1.39 o 
   1  10   9       21.41       20.26      2.16 o 
   2  10   9       22.32       18.48      2.62 o 
  -7  11   9       76.08       76.62      7.62 o 
  -6  11   9        6.61        8.51      4.03 o 
  -5  11   9        0.03       -0.09      2.36 o 
  -4  11   9        0.05       -0.13      1.62 o 
  -3  11   9       18.90       17.36      2.43 o 
  -2  11   9       18.90       27.15      2.70 o 
  -1  11   9        9.00        8.65      2.04 o 
   0  11   9        1.92        2.21      1.65 o 
  -5  12   9        0.01        4.48      3.58 o 
  -4  12   9       24.91       21.32      2.70 o 
  -3  12   9        2.04        4.59      1.90 o 
  -2  12   9        7.86       10.45      2.23 o 
  -1  12   9       14.46       18.70      3.23 o 
   1 -15  10        0.00       -0.67      2.38 o 
   2 -15  10      146.64      161.40      7.29 o 
   3 -15  10        5.96        7.39      4.26 o 
  -2 -14  10        6.65       10.84      2.68 o 
  -1 -14  10        2.15        1.73      2.23 o 
   0 -14  10        1.39        0.56      1.89 o 
   1 -14  10       26.78       18.69      2.67 o 
   2 -14  10      201.55      197.94      6.47 o 
   3 -14  10      175.38      190.17      6.29 o 
   4 -14  10       10.57       12.42      2.33 o 
   5 -14  10        1.68        0.90      3.14 o 
  -3 -13  10        3.12        1.50      1.89 o 
  -2 -13  10        9.49       11.34      1.89 o 
  -1 -13  10        4.41        1.74      1.48 o 
   0 -13  10        5.28        4.03      2.11 o 
   1 -13  10        0.01       -0.50      1.81 o 
   2 -13  10        2.99        3.45      1.89 o 
   3 -13  10       39.48       38.15      3.10 o 
   4 -13  10        5.57        8.08      2.07 o 
   5 -13  10       72.14       71.13      4.75 o 
   6 -13  10       41.57       49.78      4.93 o 
  -4 -12  10        5.41        0.82      1.59 o 
  -3 -12  10       95.46       87.65      6.71 o 
  -2 -12  10        1.93        3.96      1.54 o 
  -1 -12  10        4.89        6.22      1.62 o 
   0 -12  10        7.30        6.22      1.59 o 
   1 -12  10       28.86       28.21      2.56 o 
   2 -12  10       69.92       67.77      3.44 o 
   3 -12  10      413.08      411.74     12.25 o 
   4 -12  10       34.70       42.97      3.01 o 
   5 -12  10        0.04        1.19      1.81 o 
   6 -12  10        9.80        4.26      2.22 o 
  -5 -11  10        0.09       -1.66      2.29 o 
  -4 -11  10        0.39       -0.16      1.49 o 
  -3 -11  10       18.35       26.87      3.04 o 
  -2 -11  10        0.67        1.68      1.39 o 
  -1 -11  10        4.44        2.24      1.39 o 
   0 -11  10       94.97       95.22      3.40 o 
   1 -11  10      237.62      242.57      6.64 o 
   2 -11  10      200.65      177.72      5.51 o 
   3 -11  10        0.60       -0.07      1.63 o 
   4 -11  10        2.12        4.01      2.32 o 
   5 -11  10        2.84        4.74      1.71 o 
   6 -11  10       11.19       11.25      2.68 o 
   7 -11  10       11.53       14.61      2.91 o 
  -6 -10  10        0.01       -0.27      1.89 o 
  -5 -10  10       65.00       65.71      3.00 o 
  -4 -10  10       13.63       11.22      1.82 o 
  -3 -10  10       29.06       40.19      2.78 o 
  -2 -10  10       27.50       16.49      1.77 o 
  -1 -10  10        1.18        0.96      1.22 o 
   0 -10  10      152.94      157.97      4.25 o 
   1 -10  10      226.19      230.31      7.07 o 
   2 -10  10       49.58       44.56      3.00 o 
   3 -10  10        7.23       10.81      1.81 o 
   4 -10  10       22.03       25.80      2.33 o 
   5 -10  10      129.59      126.22      4.55 o 
   6 -10  10       40.44       45.60      4.73 o 
   7 -10  10       14.34       19.20      4.93 o 
  -6  -9  10       56.29       53.51      3.36 o 
  -5  -9  10       48.03       55.36      3.68 o 
  -4  -9  10       38.16       31.98      2.22 o 
  -3  -9  10       44.62       44.45      3.43 o 
  -2  -9  10       52.56       67.81      2.72 o 
  -1  -9  10        0.01       -0.36      1.13 o 
   0  -9  10      207.12      204.87      4.91 o 
   1  -9  10        7.01        5.48      1.36 o 
   2  -9  10       37.18       33.83      2.37 o 
   3  -9  10       21.17       24.98      2.46 o 
   4  -9  10       92.52       80.16      3.53 o 
   5  -9  10       71.06       80.83      3.60 o 
   6  -9  10      123.53      147.70      5.08 o 
   7  -9  10        5.63        5.82      3.58 o 
  -7  -8  10        4.20        5.85      2.04 o 
  -6  -8  10       12.37       11.44      1.72 o 
  -5  -8  10       82.00       78.62      3.55 o 
  -4  -8  10       60.85       38.79      2.27 o 
  -3  -8  10       31.05       39.76      2.36 o 
  -2  -8  10        1.72       -1.03      1.03 o 
  -1  -8  10      299.19      290.25      6.10 o 
   0  -8  10      161.71      176.67      4.41 o 
   1  -8  10      410.64      401.26      7.61 o 
   2  -8  10      276.63      275.48      5.70 o 
   3  -8  10       77.53       62.44      3.01 o 
   4  -8  10       59.43       63.16      3.08 o 
   5  -8  10       15.38       13.93      1.89 o 
   6  -8  10       47.11       61.53      2.74 o 
   7  -8  10        5.28        4.48      1.89 o 
   8  -8  10       32.54       45.01      3.95 o 
  -7  -7  10        0.04       -1.71      1.71 o 
  -6  -7  10        6.01        8.15      1.68 o 
  -5  -7  10       73.28       49.59      2.45 o 
  -4  -7  10      101.64       76.76      2.90 o 
  -3  -7  10      244.56      205.38      4.80 o 
  -2  -7  10      490.99      469.60      8.51 o 
  -1  -7  10      354.54      349.93      6.82 o 
   0  -7  10      527.76      543.19      9.46 o 
   1  -7  10      438.58      409.02      7.61 o 
   2  -7  10      470.35      415.09     14.04 o 
   3  -7  10      138.34      144.87      3.21 o 
   4  -7  10       19.73       21.51      1.59 o 
   5  -7  10       13.03        7.83      1.44 o 
   6  -7  10        8.20        6.42      2.31 o 
   7  -7  10       20.41       27.90      2.56 o 
   8  -7  10        0.90        2.12      2.36 o 
  -8  -6  10        1.32       -0.45      2.22 o 
  -7  -6  10       83.33       75.95      3.12 o 
  -6  -6  10       18.48       23.12      2.05 o 
  -5  -6  10       62.55       55.94      2.50 o 
  -4  -6  10       10.05        6.38      1.28 o 
  -3  -6  10        7.11        7.93      1.28 o 
  -2  -6  10      573.65      541.64      9.40 o 
  -1  -6  10      111.18      108.89      3.18 o 
   0  -6  10      138.87      138.95      3.63 o 
   1  -6  10        3.98        6.50      1.36 o 
   2  -6  10      583.41      509.90     11.03 o 
   3  -6  10      835.97      856.60     12.26 o 
   4  -6  10      100.21      109.18      3.26 o 
   5  -6  10       72.15       79.38      2.89 o 
   6  -6  10       49.03       41.76      2.82 o 
   7  -6  10       22.70       24.36      2.41 o 
   8  -6  10       15.65       16.99      3.00 o 
  -8  -5  10       34.76       38.23      3.63 o 
  -7  -5  10        8.61        6.43      1.54 o 
  -6  -5  10       51.70       58.02      2.49 o 
  -5  -5  10      346.13      329.71      6.54 o 
  -4  -5  10      273.69      269.64      5.64 o 
  -3  -5  10       82.97       65.45      2.59 o 
  -2  -5  10      143.73      133.13      3.63 o 
  -1  -5  10     1153.65     1070.75     16.62 o 
   0  -5  10      148.96      156.86      3.21 o 
   1  -5  10        0.18        1.33      1.34 o 
   2  -5  10        7.83        7.44      1.25 o 
   3  -5  10     2551.90     2533.56     36.46 o 
   4  -5  10      123.19      124.05      3.06 o 
   5  -5  10       41.21       53.54      2.35 o 
   6  -5  10       36.70       52.67      3.53 o 
   7  -5  10        8.01       10.44      2.15 o 
   8  -5  10        0.77        3.51      1.89 o 
  -9  -4  10        1.84        2.24      4.03 o 
  -8  -4  10       20.37       22.29      2.30 o 
  -7  -4  10        3.41        0.84      1.32 o 
  -6  -4  10        0.16       -1.11      1.11 o 
  -5  -4  10       86.44       77.02      3.87 o 
  -4  -4  10      120.73      120.41      3.39 o 
  -3  -4  10      155.58      159.38      3.28 o 
  -2  -4  10      175.66      179.02      3.09 o 
  -1  -4  10      353.59      350.98      5.62 o 
   0  -4  10      500.97      511.35      7.70 o 
   1  -4  10      391.69      407.05      6.38 o 
   2  -4  10       28.07       17.37      1.25 o 
   3  -4  10      196.51      181.43      3.81 o 
   4  -4  10      387.97      380.76      7.24 o 
   5  -4  10        0.17       -1.19      1.19 o 
   6  -4  10        3.50        4.22      1.73 o 
   7  -4  10       21.65       26.42      2.56 o 
   8  -4  10       41.95       52.90      3.34 o 
  -9  -3  10      220.71      241.94     12.55 o 
  -8  -3  10        4.00        9.73      2.24 o 
  -7  -3  10       19.60       19.27      2.54 o 
  -6  -3  10      237.08      215.32      4.88 o 
  -5  -3  10        4.63        1.34      0.93 o 
  -4  -3  10      145.88      160.39      3.34 o 
  -3  -3  10       28.00       34.19      1.57 o 
  -2  -3  10      947.30      952.17     11.89 o 
  -1  -3  10      226.35      208.23      3.82 o 
   0  -3  10        1.80        3.39      0.83 o 
   1  -3  10      233.54      194.63      3.78 o 
   2  -3  10        2.55        2.31      0.93 o 
   3  -3  10      115.17      127.25      3.06 o 
   4  -3  10        2.51        0.49      0.95 o 
   5  -3  10        4.43        1.77      1.28 o 
   6  -3  10      134.54      126.34      4.85 o 
   7  -3  10       68.50       80.02      6.17 o 
   8  -3  10       10.39       19.54      3.12 o 
  -9  -2  10       31.01       20.54      2.80 o 
  -8  -2  10       76.35       81.03      5.15 o 
  -7  -2  10       21.26       17.31      1.65 o 
  -6  -2  10      506.38      463.85      7.48 o 
  -5  -2  10      113.14      114.04      2.85 o 
  -4  -2  10        5.48        3.08      0.93 o 
  -3  -2  10       91.77       95.11      2.90 o 
  -2  -2  10      104.47       93.48      2.21 o 
  -1  -2  10        7.91        8.54      0.95 o 
   0  -2  10      124.51      117.61      2.65 o 
   1  -2  10        0.00       -0.74      0.74 o 
   2  -2  10       11.44        9.71      1.13 o 
   3  -2  10        8.40        4.26      0.98 o 
   4  -2  10        3.33        1.54      1.17 o 
   5  -2  10       30.09       31.39      2.72 o 
   6  -2  10      115.59      137.42      4.81 o 
   7  -2  10       30.01       29.41      3.31 o 
  -9  -1  10        9.81        6.66      2.46 o 
  -8  -1  10      143.10      115.99      5.19 o 
  -7  -1  10        1.65       -0.12      1.17 o 
  -6  -1  10      110.93      117.39      3.36 o 
  -5  -1  10       45.71       42.36      1.79 o 
  -4  -1  10       15.42       14.19      1.21 o 
  -3  -1  10       15.69       15.56      1.24 o 
  -2  -1  10        2.15        2.20      0.71 o 
  -1  -1  10      907.89      886.53     11.20 o 
   0  -1  10      437.22      417.06      6.46 o 
   1  -1  10       17.98       19.83      1.21 o 
   2  -1  10      291.03      263.87      5.07 o 
   3  -1  10       18.96       17.88      1.32 o 
   4  -1  10      271.75      246.03      5.57 o 
   5  -1  10       19.69       14.78      1.77 o 
   6  -1  10       10.02       14.79      1.88 o 
   7  -1  10       20.98       25.23      2.67 o 
 -10   0  10       10.01        7.98      2.48 o 
  -9   0  10        1.14        3.96      1.71 o 
  -8   0  10       42.53       46.28      3.31 o 
  -7   0  10        5.29        9.53      1.71 o 
  -6   0  10      407.80      388.80      7.36 o 
  -5   0  10       66.66       67.19      2.64 o 
  -4   0  10      196.50      195.36      4.44 o 
  -3   0  10      901.30      873.76     12.23 o 
  -2   0  10      246.72      243.56      3.94 o 
  -1   0  10      156.32      131.23      2.65 o 
   0   0  10       17.55       16.45      1.16 o 
   1   0  10      131.88      127.04      2.91 o 
   2   0  10       31.90       23.93      1.46 o 
   3   0  10        6.71        5.14      1.32 o 
   4   0  10       25.00       44.68      2.40 o 
   5   0  10      115.03      112.86      5.56 o 
   6   0  10        4.19        6.67      1.71 o 
   7   0  10      136.85      148.60      5.34 o 
 -10   1  10       21.94       17.46      2.37 o 
  -9   1  10        2.96        2.44      1.63 o 
  -8   1  10      242.27      214.36      6.10 o 
  -7   1  10        2.18        3.52      1.51 o 
  -6   1  10        7.97        5.82      1.25 o 
  -5   1  10       65.91       61.39      2.09 o 
  -4   1  10        5.77        5.01      0.94 o 
  -3   1  10       44.29       49.87      2.14 o 
  -2   1  10       60.07       60.68      1.74 o 
  -1   1  10       57.77       54.28      1.71 o 
   0   1  10       12.17       15.34      1.67 o 
   1   1  10      397.86      382.22      6.19 o 
   2   1  10        0.53        1.07      0.83 o 
   3   1  10        1.65       -1.09      1.09 o 
   4   1  10      211.64      206.64      5.12 o 
   5   1  10       11.27       14.57      2.20 o 
   6   1  10        7.37        7.00      1.75 o 
   7   1  10        0.12        0.80      2.80 o 
 -10   2  10       28.00       28.34      2.75 o 
  -9   2  10       78.72       83.54      3.86 o 
  -8   2  10       63.86       53.21      3.08 o 
  -7   2  10        3.58        5.24      1.71 o 
  -6   2  10      382.82      354.90      8.17 o 
  -5   2  10      322.88      311.22      6.12 o 
  -4   2  10      250.41      239.12      4.41 o 
  -3   2  10      173.53      156.82      3.30 o 
  -2   2  10       40.65       44.89      1.60 o 
  -1   2  10      164.65      159.02      3.01 o 
   0   2  10      116.40      108.36      2.64 o 
   1   2  10        0.19       -0.77      0.77 o 
   2   2  10        4.07        6.35      1.25 o 
   3   2  10        1.18        0.48      1.20 o 
   4   2  10       87.37       94.19      3.48 o 
   5   2  10       32.71       48.78      2.79 o 
   6   2  10       21.60       21.96      2.26 o 
 -10   3  10        0.28        0.35      1.71 o 
  -9   3  10       23.74       24.82      2.49 o 
  -8   3  10        0.41        1.41      1.71 o 
  -7   3  10       31.67       35.54      3.66 o 
  -6   3  10        0.95       -0.82      1.24 o 
  -5   3  10      345.11      324.48      6.40 o 
  -4   3  10        2.43        2.27      0.95 o 
  -3   3  10      268.73      257.08      4.57 o 
  -2   3  10       87.06       76.62      2.09 o 
  -1   3  10      192.01      191.04      4.41 o 
   0   3  10      129.54      110.09      2.84 o 
   1   3  10        0.42       -0.08      0.81 o 
   2   3  10      295.81      267.49      7.37 o 
   3   3  10       52.55       40.20      2.37 o 
   4   3  10        0.57        2.86      1.44 o 
   5   3  10       34.17       32.26      2.52 o 
   6   3  10        0.83        1.23      1.71 o 
 -10   4  10        8.10        8.75      2.68 o 
  -9   4  10       37.78       36.76      2.82 o 
  -8   4  10       37.35       37.68      2.82 o 
  -7   4  10       25.59       25.43      2.30 o 
  -6   4  10       40.73       34.08      2.49 o 
  -5   4  10       38.59       40.72      2.56 o 
  -4   4  10       12.91       13.44      1.62 o 
  -3   4  10        4.09        2.44      1.14 o 
  -2   4  10     1363.05     1375.00     16.95 o 
  -1   4  10       88.99       89.02      2.33 o 
   0   4  10        1.52        2.52      0.93 o 
   1   4  10       34.83       28.86      1.63 o 
   2   4  10        3.08        5.09      1.34 o 
   3   4  10       51.18       40.30      2.49 o 
   4   4  10        0.89        1.17      1.39 o 
   5   4  10        8.67       10.64      1.94 o 
 -10   5  10       20.13       14.20      2.90 o 
  -9   5  10       22.09       21.91      2.43 o 
  -8   5  10       25.66       28.75      2.64 o 
  -7   5  10        0.51       -1.45      1.45 o 
  -6   5  10       41.71       45.92      2.82 o 
  -5   5  10       19.79       20.49      2.09 o 
  -4   5  10        7.57       10.09      1.62 o 
  -3   5  10       49.45       52.79      2.28 o 
  -2   5  10        0.05        0.81      2.08 o 
  -1   5  10      191.34      214.73      3.91 o 
   0   5  10        0.99       -0.13      0.94 o 
   1   5  10      234.59      225.88      5.27 o 
   2   5  10      153.80      135.12      4.14 o 
   3   5  10      196.94      171.49      6.08 o 
   4   5  10       23.30       27.42      2.29 o 
   5   5  10        0.56        0.07      1.65 o 
  -9   6  10        0.52       -0.32      2.15 o 
  -8   6  10       79.97       89.55      4.01 o 
  -7   6  10       50.42       43.15      2.88 o 
  -6   6  10       28.11       22.67      2.81 o 
  -5   6  10      161.37      170.44      5.32 o 
  -4   6  10      234.62      251.89      6.58 o 
  -3   6  10      453.93      457.17      8.31 o 
  -2   6  10      261.21      288.45      5.23 o 
  -1   6  10       71.22       71.56      2.21 o 
   0   6  10       22.43       22.59      1.51 o 
   1   6  10        1.05        1.03      1.29 o 
   2   6  10       22.83       18.24      2.61 o 
   3   6  10       27.25       23.15      2.16 o 
   4   6  10        7.93        4.66      1.74 o 
  -9   7  10       37.48       33.21      4.48 o 
  -8   7  10       18.82       22.85      4.93 o 
  -7   7  10       42.32       38.33      6.50 o 
  -6   7  10       10.26       15.49      2.85 o 
  -5   7  10      182.38      167.71     10.30 o 
  -4   7  10        0.18        4.93      2.24 o 
  -3   7  10       14.31       13.36      1.58 o 
  -2   7  10        5.31        5.23      0.99 o 
  -1   7  10        1.53       -0.88      0.93 o 
   0   7  10       31.81       33.71      2.20 o 
   1   7  10       25.63       26.02      2.14 o 
   2   7  10        3.04        3.45      1.54 o 
   3   7  10       26.79       28.22      4.98 o 
   4   7  10        4.91        2.24      4.03 o 
  -8   8  10       48.16       37.19      5.82 o 
  -7   8  10       52.89       53.80      4.27 o 
  -6   8  10      100.14      119.03      5.85 o 
  -5   8  10        4.18        0.67      2.22 o 
  -4   8  10       30.56       34.30      4.93 o 
  -3   8  10        9.46        9.92      1.55 o 
  -2   8  10        2.87        2.73      1.13 o 
  -1   8  10        3.14        3.38      1.41 o 
   0   8  10        1.05        0.09      1.28 o 
   1   8  10       54.98       56.43      4.33 o 
   2   8  10        0.67       -0.19      1.48 o 
   3   8  10        0.94        4.19      2.15 o 
  -8   9  10       13.87       17.47      4.93 o 
  -7   9  10       13.34       26.43      5.38 o 
  -6   9  10        1.73        4.51      3.36 o 
  -5   9  10        3.38        3.61      2.36 o 
  -4   9  10        0.07        1.03      1.58 o 
  -3   9  10        6.24        2.32      1.58 o 
  -2   9  10       29.38       26.22      2.52 o 
  -1   9  10       25.22       27.00      1.93 o 
   0   9  10        1.59        0.03      1.42 o 
   1   9  10        2.77        5.08      1.76 o 
   2   9  10       68.18       73.86      4.31 o 
  -7  10  10       33.20       33.16      5.82 o 
  -6  10  10       50.46       63.40      4.72 o 
  -5  10  10       28.22       28.92      3.63 o 
  -4  10  10        8.40       11.72      2.21 o 
  -3  10  10       28.12       22.71      2.56 o 
  -2  10  10        0.66        1.10      1.90 o 
  -1  10  10       25.15       29.93      2.67 o 
   0  10  10       20.82       18.73      2.11 o 
   1  10  10        4.28        4.80      2.02 o 
  -6  11  10        7.49        4.48      4.48 o 
  -5  11  10       58.07       73.48      5.22 o 
  -4  11  10       16.63       17.47      2.43 o 
  -3  11  10        4.28        4.99      1.96 o 
  -2  11  10       12.68       15.84      3.42 o 
  -1  11  10        2.57        4.53      2.42 o 
  -1 -14  11        1.68       -0.72      2.36 o 
   0 -14  11       15.52       10.55      2.58 o 
   1 -14  11       20.71       12.49      2.55 o 
   2 -14  11      163.81      167.01      5.95 o 
   3 -14  11       27.45       27.71      5.37 o 
   4 -14  11       32.16       31.16      3.63 o 
  -2 -13  11        3.06        2.84      1.68 o 
  -1 -13  11        4.41        2.41      1.54 o 
   0 -13  11        5.53        3.12      1.89 o 
   1 -13  11       47.57       49.60      3.36 o 
   2 -13  11       45.88       55.14      4.76 o 
   3 -13  11       33.34       36.48      3.01 o 
   4 -13  11        3.20        4.93      2.07 o 
   5 -13  11        0.05       -1.93      2.04 o 
  -4 -12  11       18.92       15.24      3.17 o 
  -3 -12  11       10.99       10.32      1.84 o 
  -2 -12  11       51.86       53.17      2.84 o 
  -1 -12  11       26.07       26.01      2.16 o 
   0 -12  11       45.65       55.38      3.36 o 
   1 -12  11        1.26       -0.13      1.58 o 
   2 -12  11       12.32        7.80      2.15 o 
   3 -12  11        5.95        8.63      2.15 o 
   4 -12  11       22.74       21.46      2.63 o 
   5 -12  11        6.11        2.53      1.97 o 
   6 -12  11       36.16       37.90      3.80 o 
  -5 -11  11        1.53        3.16      2.68 o 
  -4 -11  11       17.16       21.50      2.18 o 
  -3 -11  11        0.71       -0.59      1.36 o 
  -2 -11  11       89.76       95.31      3.63 o 
  -1 -11  11        0.67        1.50      1.32 o 
   0 -11  11       40.87       47.01      2.54 o 
   1 -11  11        3.77       -1.05      1.63 o 
   2 -11  11        5.83        4.78      1.81 o 
   3 -11  11        1.33        1.23      1.71 o 
   4 -11  11       16.39       15.94      2.23 o 
   5 -11  11        0.72        0.54      1.92 o 
   6 -11  11       14.27       17.88      3.00 o 
  -5 -10  11       25.76       23.16      2.14 o 
  -4 -10  11        2.31       -0.23      1.81 o 
  -3 -10  11        1.07       -0.88      1.42 o 
  -2 -10  11       49.68       44.98      2.50 o 
  -1 -10  11      244.95      240.14      5.65 o 
   0 -10  11       11.25       15.68      1.88 o 
   1 -10  11        9.62       11.75      1.59 o 
   2 -10  11       67.38       54.97      3.01 o 
   3 -10  11      186.55      164.97      5.30 o 
   4 -10  11       16.52       15.69      2.15 o 
   5 -10  11        0.62        1.98      1.71 o 
   6 -10  11       58.26       57.17      5.55 o 
   7 -10  11        8.36       12.99      4.03 o 
  -6  -9  11       30.36       25.33      2.32 o 
  -5  -9  11        0.22       -1.30      1.42 o 
  -4  -9  11        1.72        4.87      1.48 o 
  -3  -9  11      102.45      108.45      3.63 o 
  -2  -9  11       13.30        8.96      1.59 o 
  -1  -9  11       35.61       36.13      2.12 o 
   0  -9  11      434.13      439.13      9.13 o 
   1  -9  11      115.80      108.93      3.49 o 
   2  -9  11       11.17        7.76      1.71 o 
   3  -9  11       15.06       23.10      2.70 o 
   4  -9  11       35.13       33.09      3.92 o 
   5  -9  11        7.22        8.47      1.89 o 
   6  -9  11      103.30      113.49      4.55 o 
   7  -9  11        8.10        9.86      4.03 o 
  -7  -8  11       26.10       28.68      2.85 o 
  -6  -8  11       19.00       21.90      2.18 o 
  -5  -8  11        4.16        3.27      1.64 o 
  -4  -8  11       14.32       16.61      1.77 o 
  -3  -8  11        1.36        0.69      1.22 o 
  -2  -8  11        9.19       13.04      1.54 o 
  -1  -8  11       66.98       71.72      2.81 o 
   0  -8  11     1218.79     1143.42     18.03 o 
   1  -8  11      156.90      165.19      4.25 o 
   2  -8  11        0.93        0.92      1.22 o 
   3  -8  11       29.81       36.37      2.59 o 
   4  -8  11      400.31      347.80      8.27 o 
   5  -8  11        0.02       -1.45      1.45 o 
   6  -8  11        3.24        4.42      1.77 o 
   7  -8  11        5.24        6.50      3.81 o 
  -7  -7  11        2.51       -1.57      2.78 o 
  -6  -7  11       49.12       57.64      2.85 o 
  -5  -7  11        1.10        3.68      1.44 o 
  -4  -7  11        0.01       -1.09      1.09 o 
  -3  -7  11        2.91        5.01      1.28 o 
  -2  -7  11      103.80       92.97      3.18 o 
  -1  -7  11       10.57       10.82      1.68 o 
   0  -7  11      133.53      137.97      5.69 o 
   1  -7  11      382.61      374.26      7.32 o 
   2  -7  11      130.69      129.13      5.83 o 
   3  -7  11        6.30        6.71      1.51 o 
   4  -7  11       36.40       43.27      2.62 o 
   5  -7  11       13.43        7.56      1.81 o 
   6  -7  11        2.32        4.54      1.89 o 
   7  -7  11        7.04        8.22      2.15 o 
  -8  -6  11       17.48       17.27      3.00 o 
  -7  -6  11       12.33        8.36      1.94 o 
  -6  -6  11        8.51        7.55      1.64 o 
  -5  -6  11      229.45      210.79      5.11 o 
  -4  -6  11       90.09       86.28      3.18 o 
  -3  -6  11      144.40      131.69      3.68 o 
  -2  -6  11        9.47        9.26      1.50 o 
  -1  -6  11     1076.39     1041.06     16.51 o 
   0  -6  11      159.89      185.86      4.52 o 
   1  -6  11      746.90      712.45     11.92 o 
   2  -6  11      545.90      543.90      9.57 o 
   3  -6  11       57.84       54.54      2.81 o 
   4  -6  11       82.82       78.45      2.81 o 
   5  -6  11        4.06        8.48      1.48 o 
   6  -6  11      140.75      152.70      5.72 o 
   7  -6  11       13.62       14.00      2.33 o 
  -8  -5  11        9.77       11.52      3.03 o 
  -7  -5  11       96.61       94.95      3.74 o 
  -6  -5  11       58.55       51.85      2.60 o 
  -5  -5  11      193.81      163.23      4.35 o 
  -4  -5  11       99.54      103.31      3.28 o 
  -3  -5  11      119.57      111.54      3.45 o 
  -2  -5  11      241.85      234.98      5.25 o 
  -1  -5  11        0.04       -0.61      1.10 o 
   0  -5  11       29.30       31.62      2.00 o 
   1  -5  11      913.20      942.66     13.32 o 
   2  -5  11        0.02        1.34      1.62 o 
   3  -5  11      429.30      414.59      6.87 o 
   4  -5  11        0.30        0.90      0.95 o 
   5  -5  11       86.94       80.25      3.60 o 
   6  -5  11       40.89       35.16      2.73 o 
   7  -5  11       35.69       31.45      3.29 o 
  -8  -4  11        2.74        1.27      1.71 o 
  -7  -4  11       12.09       10.50      1.94 o 
  -6  -4  11        0.89        2.88      1.50 o 
  -5  -4  11       36.15       36.09      2.08 o 
  -4  -4  11        1.70        1.45      1.29 o 
  -3  -4  11      223.96      202.65      4.70 o 
  -2  -4  11      266.96      253.85      5.42 o 
  -1  -4  11      500.13      548.28      8.28 o 
   0  -4  11     1678.44     1630.65     21.61 o 
   1  -4  11        0.17       -0.30      0.86 o 
   2  -4  11       10.03        1.90      2.61 o 
   3  -4  11       99.29       86.22      2.56 o 
   4  -4  11       46.96       34.84      1.71 o 
   5  -4  11       67.08       70.23      3.34 o 
   6  -4  11       16.77       22.48      2.55 o 
   7  -4  11        4.22        1.15      1.89 o 
  -9  -3  11        6.03        4.15      5.15 o 
  -8  -3  11        2.67        0.96      2.15 o 
  -7  -3  11      263.99      276.91      7.12 o 
  -6  -3  11      126.52      131.40      3.78 o 
  -5  -3  11      147.18      135.17      3.74 o 
  -4  -3  11        1.38       -0.03      0.89 o 
  -3  -3  11      246.08      235.19      3.90 o 
  -2  -3  11      720.33      739.53      9.62 o 
  -1  -3  11        0.04        0.19      0.84 o 
   0  -3  11        3.65        6.29      1.01 o 
   1  -3  11      361.41      358.00      5.96 o 
   2  -3  11      127.22      161.01      3.53 o 
   3  -3  11      101.74       86.61      2.84 o 
   4  -3  11       68.43       75.24      3.32 o 
   5  -3  11       13.42       11.50      1.77 o 
   6  -3  11        5.81        2.71      1.90 o 
   7  -3  11        0.01       -0.45      1.81 o 
  -9  -2  11       28.89       24.38      3.12 o 
  -8  -2  11        0.21       -1.72      1.72 o 
  -7  -2  11       52.23       45.38      2.82 o 
  -6  -2  11       36.99       45.24      2.02 o 
  -5  -2  11      180.78      177.31      3.82 o 
  -4  -2  11      145.86      136.48      3.19 o 
  -3  -2  11       52.15       54.87      2.04 o 
  -2  -2  11        8.00       10.86      0.96 o 
  -1  -2  11      397.36      374.91      6.08 o 
   0  -2  11       46.49       51.86      1.89 o 
   1  -2  11       19.25       31.26      2.39 o 
   2  -2  11       56.61       65.77      2.74 o 
   3  -2  11      164.65      172.50      3.75 o 
   4  -2  11       31.29       22.79      1.87 o 
   5  -2  11        2.07        2.52      1.44 o 
   6  -2  11       43.47       49.24      3.18 o 
   7  -2  11       63.35       75.48      3.96 o 
  -9  -1  11        1.66        0.62      2.24 o 
  -8  -1  11       64.07       70.04      4.08 o 
  -7  -1  11        7.56       11.01      1.89 o 
  -6  -1  11      125.39      120.27      3.81 o 
  -5  -1  11      345.85      351.67      6.07 o 
  -4  -1  11      298.09      306.07      5.36 o 
  -3  -1  11      435.03      426.18      6.82 o 
  -2  -1  11      236.94      231.14      4.31 o 
  -1  -1  11        1.85        1.42      0.77 o 
   0  -1  11       17.92       14.12      1.64 o 
   1  -1  11        2.27        3.17      1.08 o 
   2  -1  11       88.59       94.37      2.59 o 
   3  -1  11        4.03        1.31      1.04 o 
   4  -1  11        0.19        1.89      1.22 o 
   5  -1  11       52.47       50.67      2.64 o 
   6  -1  11        0.01        0.21      2.33 o 
   7  -1  11       13.46       12.80      2.85 o 
  -9   0  11       59.97       57.97      6.16 o 
  -8   0  11        1.99       -1.05      1.63 o 
  -7   0  11      133.39      123.34      4.45 o 
  -6   0  11        5.11        8.53      2.07 o 
  -5   0  11      441.83      422.38      6.89 o 
  -4   0  11      837.78      778.86     11.27 o 
  -3   0  11      289.68      280.16      5.03 o 
  -2   0  11      228.61      241.85      4.02 o 
  -1   0  11      111.19      106.12      2.39 o 
   0   0  11      565.48      541.67      8.29 o 
   1   0  11      642.42      658.28      9.74 o 
   2   0  11        8.16        6.28      1.26 o 
   3   0  11      315.47      320.50      6.74 o 
   4   0  11       68.14       59.54      3.62 o 
   5   0  11        0.00        1.82      1.54 o 
   6   0  11       46.30       51.91      2.99 o 
  -9   1  11       14.31        8.22      2.15 o 
  -8   1  11       45.64       37.20      2.75 o 
  -7   1  11      135.86      116.58      4.34 o 
  -6   1  11        1.86        1.36      1.36 o 
  -5   1  11        2.05        1.26      1.20 o 
  -4   1  11      256.26      249.90      4.65 o 
  -3   1  11      247.72      273.62      4.94 o 
  -2   1  11      137.00      136.91      3.11 o 
  -1   1  11      155.72      160.79      3.15 o 
   0   1  11      384.90      360.81      7.59 o 
   1   1  11       46.75       47.19      1.91 o 
   2   1  11        0.83        1.72      1.01 o 
   3   1  11       18.21       21.23      1.91 o 
   4   1  11       80.40       70.93      3.09 o 
   5   1  11       22.77       20.31      2.08 o 
   6   1  11       67.71       56.29      3.22 o 
  -9   2  11       21.58       21.90      2.84 o 
  -8   2  11       20.39       22.65      2.69 o 
  -7   2  11      147.86      139.93      4.80 o 
  -6   2  11       37.07       34.36      2.49 o 
  -5   2  11        0.82       -1.42      1.42 o 
  -4   2  11      470.68      457.79      7.33 o 
  -3   2  11       34.29       31.34      1.65 o 
  -2   2  11       40.84       39.69      1.62 o 
  -1   2  11       20.16       16.75      1.17 o 
   0   2  11        0.16       -0.13      0.85 o 
   1   2  11      363.58      376.67      6.38 o 
   2   2  11      117.93      142.34      4.08 o 
   3   2  11       30.15       30.75      2.65 o 
   4   2  11        8.54        6.53      1.62 o 
   5   2  11       36.11       41.05      2.99 o 
   6   2  11        9.09       11.07      4.03 o 
  -9   3  11        2.27        2.73      2.00 o 
  -8   3  11        0.02       -1.58      1.58 o 
  -7   3  11      176.31      182.39      5.58 o 
  -6   3  11      115.51      123.51      4.46 o 
  -5   3  11       74.54       79.36      3.82 o 
  -4   3  11       76.41       75.05      2.77 o 
  -3   3  11      394.05      396.63      5.91 o 
  -2   3  11      120.34      115.40      2.61 o 
  -1   3  11       47.60       50.80      1.83 o 
   0   3  11       64.51       62.52      2.15 o 
   1   3  11      202.89      196.89      4.07 o 
   2   3  11       23.80       31.72      2.08 o 
   3   3  11        0.99       -0.16      1.77 o 
   4   3  11        0.52       -0.54      1.55 o 
   5   3  11        2.81        1.21      1.74 o 
  -9   4  11        3.34        3.90      1.84 o 
  -8   4  11      291.95      308.28      7.99 o 
  -7   4  11        0.38       -1.67      2.19 o 
  -6   4  11       92.03       85.22      6.84 o 
  -5   4  11       17.69       18.19      2.04 o 
  -4   4  11      565.71      543.17      9.64 o 
  -3   4  11      157.47      161.00      3.28 o 
  -2   4  11       98.50      103.51      3.28 o 
  -1   4  11      197.12      169.09      3.37 o 
   0   4  11        2.45        2.75      1.03 o 
   1   4  11       35.48       34.66      2.52 o 
   2   4  11       29.43       21.31      2.00 o 
   3   4  11        3.49        3.34      1.57 o 
   4   4  11       54.78       63.11      3.28 o 
   5   4  11        0.53        1.98      3.14 o 
  -9   5  11       11.23       13.02      2.23 o 
  -8   5  11       38.99       28.22      3.06 o 
  -7   5  11      139.46      133.91      4.90 o 
  -6   5  11       52.15       55.41      3.23 o 
  -5   5  11       57.82       67.07      3.44 o 
  -4   5  11       20.20       21.44      2.85 o 
  -3   5  11        6.37        6.49      1.21 o 
  -2   5  11        2.63        2.83      0.99 o 
  -1   5  11       12.12       15.04      1.27 o 
   0   5  11        3.38        1.57      1.03 o 
   1   5  11        5.09        4.97      1.45 o 
   2   5  11      155.22      164.59      4.65 o 
   3   5  11       14.20       16.61      2.26 o 
   4   5  11        9.72       13.05      2.73 o 
  -9   6  11        7.07        9.41      2.68 o 
  -8   6  11        9.61        8.26      2.37 o 
  -7   6  11       17.50       22.23      2.49 o 
  -6   6  11       32.19       38.16      2.90 o 
  -5   6  11       26.21       28.93      2.69 o 
  -4   6  11        0.13        1.90      1.58 o 
  -3   6  11        2.46        6.20      1.24 o 
  -2   6  11       77.48       83.03      2.33 o 
  -1   6  11       14.40       11.89      1.25 o 
   0   6  11       69.93       64.03      2.80 o 
   1   6  11        6.45        6.13      1.81 o 
   2   6  11       33.74       44.63      2.63 o 
   3   6  11       83.07       96.93      4.14 o 
  -9   7  11       35.81       47.94      6.72 o 
  -8   7  11       82.24       90.94      8.76 o 
  -7   7  11       17.84       18.75      2.52 o 
  -6   7  11        0.04       -1.81      1.81 o 
  -5   7  11      372.86      385.13      9.26 o 
  -4   7  11      204.69      197.18      6.06 o 
  -3   7  11       11.61       13.43      1.47 o 
  -2   7  11        1.26       -0.43      1.05 o 
  -1   7  11       11.02        6.97      1.25 o 
   0   7  11        0.00       -0.44      1.28 o 
   1   7  11        0.46       -1.14      1.25 o 
   2   7  11        2.74        1.07      1.55 o 
   3   7  11        0.54        0.44      2.09 o 
  -8   8  11        0.84       -2.15      2.15 o 
  -7   8  11        3.61        9.23      2.21 o 
  -6   8  11        0.84       -0.66      1.77 o 
  -5   8  11        7.53        9.99      2.17 o 
  -4   8  11       20.10       29.44      2.21 o 
  -3   8  11       36.81       35.02      2.24 o 
  -2   8  11       17.16       19.78      1.70 o 
  -1   8  11       63.83       62.91      2.85 o 
   0   8  11        0.92        3.21      1.55 o 
   1   8  11       28.83       36.99      2.65 o 
   2   8  11       25.35       23.37      3.36 o 
  -7   9  11       77.15       84.23      8.06 o 
  -6   9  11       15.23       19.65      4.70 o 
  -5   9  11       10.55       13.47      3.81 o 
  -4   9  11       14.13       11.21      2.11 o 
  -3   9  11       14.63       13.24      1.78 o 
  -2   9  11        5.08        7.07      1.74 o 
  -1   9  11        5.91        4.64      1.94 o 
   0   9  11        7.28       13.82      1.99 o 
   1   9  11       16.01       14.53      2.40 o 
  -6  10  11       16.96       16.59      6.27 o 
  -5  10  11       15.61       14.61      3.21 o 
  -4  10  11       40.96       44.13      3.23 o 
  -3  10  11        4.44        6.07      1.94 o 
  -2  10  11        8.03        6.89      2.11 o 
  -1  10  11        5.38        9.92      2.25 o 
  -4  11  11       12.12        7.62      4.48 o 
  -3  11  11        1.09        3.14      4.03 o 
   1 -14  12       30.00       39.88      5.82 o 
  -2 -13  12        1.68       -1.06      1.71 o 
  -1 -13  12       11.51       11.16      2.41 o 
   0 -13  12       36.40       33.41      3.08 o 
   1 -13  12       40.61       39.55      3.27 o 
   2 -13  12        0.42        0.19      2.69 o 
   3 -13  12        6.30       11.59      2.33 o 
   4 -13  12        4.54        3.64      3.14 o 
  -3 -12  12        1.32        1.21      1.54 o 
  -2 -12  12        0.77       -0.21      1.48 o 
  -1 -12  12        0.10        0.29      1.55 o 
   0 -12  12       45.23       52.16      3.42 o 
   1 -12  12      148.83      129.14      5.05 o 
   2 -12  12        0.28        1.76      1.90 o 
   3 -12  12       14.13       15.64      2.49 o 
   4 -12  12       28.32       24.38      4.90 o 
   5 -12  12        0.44       -0.33      1.71 o 
  -4 -11  12       28.51       23.68      2.22 o 
  -3 -11  12        0.01        0.73      1.42 o 
  -2 -11  12        1.17        1.25      1.51 o 
  -1 -11  12       21.46       16.55      1.94 o 
   0 -11  12        5.79        8.76      1.67 o 
   1 -11  12      135.10      123.88      4.82 o 
   2 -11  12       19.00       21.39      2.72 o 
   3 -11  12        8.66        6.82      1.97 o 
   4 -11  12       21.59       23.42      2.59 o 
   5 -11  12       19.87       17.56      2.41 o 
  -5 -10  12       20.91       21.69      2.22 o 
  -4 -10  12       58.78       56.38      2.95 o 
  -3 -10  12       33.11       40.05      2.50 o 
  -2 -10  12       15.00        9.63      2.13 o 
  -1 -10  12        9.51       16.18      1.89 o 
   0 -10  12        9.94       11.93      2.02 o 
   1 -10  12      145.68      168.93      5.50 o 
   2 -10  12       15.97       17.06      2.23 o 
   3 -10  12       45.19       55.70      5.04 o 
   4 -10  12      139.18      156.28      6.57 o 
   5 -10  12       18.64       16.52      2.84 o 
   6 -10  12        0.01       -0.57      1.71 o 
  -6  -9  12        0.01       -1.36      1.36 o 
  -5  -9  12        0.73        0.22      1.41 o 
  -4  -9  12       34.00       29.85      2.91 o 
  -3  -9  12       14.83       19.12      1.94 o 
  -2  -9  12       17.22       16.67      1.89 o 
  -1  -9  12        8.31        7.17      1.57 o 
   0  -9  12       58.74       48.58      2.57 o 
   1  -9  12       41.95       35.50      2.16 o 
   2  -9  12       87.30       87.50      3.86 o 
   3  -9  12       68.05       71.69      3.60 o 
   4  -9  12        1.66        0.75      1.55 o 
   5  -9  12       92.48       93.18      4.20 o 
   6  -9  12        9.96        9.66      2.15 o 
  -6  -8  12       15.02       15.38      1.91 o 
  -5  -8  12        3.72        2.74      1.54 o 
  -4  -8  12        1.78        0.44      2.72 o 
  -3  -8  12       26.32       30.89      2.22 o 
  -2  -8  12       80.64       87.66      3.23 o 
  -1  -8  12       18.50       16.21      2.22 o 
   0  -8  12        0.90       -0.34      1.34 o 
   1  -8  12       53.32       49.34      2.91 o 
   2  -8  12      431.90      439.79      9.74 o 
   3  -8  12       10.81       17.46      2.23 o 
   4  -8  12       29.96       36.80      2.73 o 
   5  -8  12        0.78       -1.76      1.76 o 
   6  -8  12        0.00        0.45      2.22 o 
  -7  -7  12        0.39       -1.36      1.36 o 
  -6  -7  12        4.13        1.08      1.41 o 
  -5  -7  12       22.53       18.07      1.95 o 
  -4  -7  12       12.62       20.02      2.00 o 
  -3  -7  12       52.27       43.86      2.40 o 
  -2  -7  12       46.06       42.28      2.40 o 
  -1  -7  12      152.80      141.15      4.08 o 
   0  -7  12      547.34      601.62     10.64 o 
   1  -7  12      365.83      376.77      7.44 o 
   2  -7  12       43.57       47.72      2.39 o 
   3  -7  12      155.04      141.80      4.72 o 
   4  -7  12       87.68       85.54      3.86 o 
   5  -7  12        0.18        0.36      1.51 o 
   6  -7  12       10.13        9.78      2.68 o 
  -7  -6  12        0.01       -0.17      1.39 o 
  -6  -6  12      159.26      172.29      4.74 o 
  -5  -6  12       96.57       91.90      3.75 o 
  -4  -6  12        2.18        2.61      1.55 o 
  -3  -6  12        1.87       -0.31      1.13 o 
  -2  -6  12        0.10       -1.16      1.16 o 
  -1  -6  12      337.00      341.14      6.93 o 
   0  -6  12        0.22        1.81      1.44 o 
   1  -6  12      163.83      163.09      4.30 o 
   2  -6  12      118.35      110.87      5.56 o 
   3  -6  12       12.95        7.41      1.81 o 
   4  -6  12       54.80       56.86      4.43 o 
   5  -6  12       67.95       90.49      3.86 o 
   6  -6  12        2.09        3.78      2.49 o 
   7  -6  12        9.03        6.72      2.07 o 
  -8  -5  12        0.96       -1.62      1.62 o 
  -7  -5  12        1.06        0.98      1.77 o 
  -6  -5  12        0.30       -0.96      1.32 o 
  -5  -5  12      134.30      158.09      4.40 o 
  -4  -5  12      281.13      253.84      5.88 o 
  -3  -5  12        0.69       -1.17      1.17 o 
  -2  -5  12      695.06      704.43     11.98 o 
  -1  -5  12       90.72       95.31      3.39 o 
   0  -5  12     1164.57     1154.65     18.18 o 
   1  -5  12       26.63       26.64      1.91 o 
   2  -5  12       15.32        6.33      1.13 o 
   3  -5  12        3.36        4.73      1.18 o 
   4  -5  12      157.34      157.44      4.17 o 
   5  -5  12       11.34       13.97      2.04 o 
   6  -5  12       43.80       39.98      3.01 o 
   7  -5  12       35.30       34.75      5.60 o 
  -8  -4  12        5.56        8.90      2.91 o 
  -7  -4  12       53.04       56.25      3.14 o 
  -6  -4  12        6.44        1.58      1.36 o 
  -5  -4  12       54.42       57.05      2.80 o 
  -4  -4  12      226.48      225.38      5.25 o 
  -3  -4  12        5.45        2.66      1.32 o 
  -2  -4  12        7.17        6.84      1.48 o 
  -1  -4  12      157.16      164.42      4.79 o 
   0  -4  12      156.99      161.47      3.57 o 
   1  -4  12       32.87       26.74      1.53 o 
   2  -4  12        1.26        0.52      0.98 o 
   3  -4  12       44.68       41.60      1.92 o 
   4  -4  12       10.94       19.08      1.61 o 
   5  -4  12       46.40       49.15      3.66 o 
   6  -4  12      191.39      235.19      6.69 o 
  -8  -3  12       56.99       53.78      3.95 o 
  -7  -3  12       30.97       29.27      2.99 o 
  -6  -3  12       22.35       17.72      1.80 o 
  -5  -3  12        0.01       -1.45      1.55 o 
  -4  -3  12      382.26      392.63      7.59 o 
  -3  -3  12      745.43      721.51     12.08 o 
  -2  -3  12      489.84      500.35      7.06 o 
  -1  -3  12       54.34       53.91      2.02 o 
   0  -3  12      576.69      559.28      8.58 o 
   1  -3  12      540.72      492.23      7.81 o 
   2  -3  12      102.57      109.02      2.92 o 
   3  -3  12        3.51        2.04      1.06 o 
   4  -3  12      117.90      116.81      3.78 o 
   5  -3  12        1.37        3.96      1.71 o 
   6  -3  12       25.53       37.13      2.96 o 
  -9  -2  12       76.14       82.82      7.84 o 
  -8  -2  12        2.67        2.06      2.24 o 
  -7  -2  12        7.62       12.05      1.94 o 
  -6  -2  12        5.66        0.64      1.41 o 
  -5  -2  12      373.14      381.78      7.36 o 
  -4  -2  12        0.05       -0.89      0.89 o 
  -3  -2  12      133.40      134.08      3.14 o 
  -2  -2  12      799.07      788.97     10.36 o 
  -1  -2  12        7.91        5.56      1.06 o 
   0  -2  12        5.82        7.06      1.06 o 
   1  -2  12      198.14      183.00      3.87 o 
   2  -2  12        7.64        7.68      1.48 o 
   3  -2  12        4.04        5.54      1.15 o 
   4  -2  12      127.61      133.69      4.05 o 
   5  -2  12       21.50       29.12      2.32 o 
   6  -2  12       29.73       25.75      2.75 o 
  -9  -1  12       25.55       27.72      3.23 o 
  -8  -1  12       18.70       12.80      3.81 o 
  -7  -1  12        0.66        0.34      2.02 o 
  -6  -1  12       27.35       27.64      2.85 o 
  -5  -1  12        0.84        0.62      1.23 o 
  -4  -1  12       47.92       48.44      2.07 o 
  -3  -1  12       32.20       26.24      1.38 o 
  -2  -1  12      621.72      579.56      7.99 o 
  -1  -1  12      220.03      225.34      4.31 o 
   0  -1  12       12.45       12.92      1.21 o 
   1  -1  12        0.23        0.84      1.02 o 
   2  -1  12      182.12      161.42      3.65 o 
   3  -1  12       33.28       38.35      2.78 o 
   4  -1  12       21.94       28.97      3.23 o 
   5  -1  12       31.37       45.40      3.04 o 
   6  -1  12       78.31       95.44      4.56 o 
  -9   0  12       19.05       19.42      3.58 o 
  -8   0  12       40.06       44.33      2.95 o 
  -7   0  12       11.49        6.95      1.89 o 
  -6   0  12      127.36      110.37      3.88 o 
  -5   0  12       64.04       65.98      2.78 o 
  -4   0  12      496.85      492.08      7.91 o 
  -3   0  12       41.21       36.41      1.57 o 
  -2   0  12      168.64      177.67      3.40 o 
  -1   0  12       58.01       47.89      2.38 o 
   0   0  12      176.02      175.46      3.79 o 
   1   0  12        0.01        2.28      1.00 o 
   2   0  12        1.87        2.55      1.06 o 
   3   0  12        0.76       -0.52      1.25 o 
   4   0  12        8.86       15.71      1.85 o 
   5   0  12        4.31        7.47      1.87 o 
   6   0  12        5.58        4.57      3.99 o 
  -9   1  12       39.90       55.47      3.72 o 
  -8   1  12        3.83        4.09      1.97 o 
  -7   1  12      290.48      280.22      7.39 o 
  -6   1  12       58.18       53.59      2.96 o 
  -5   1  12       11.08       11.25      1.57 o 
  -4   1  12       18.50       21.28      1.61 o 
  -3   1  12     1260.84     1217.82     15.22 o 
  -2   1  12       92.73       84.67      2.29 o 
  -1   1  12      364.83      338.11      5.80 o 
   0   1  12      363.18      322.98      5.67 o 
   1   1  12       33.69       31.12      2.58 o 
   2   1  12        0.12       -0.16      1.20 o 
   3   1  12       46.40       41.76      2.45 o 
   4   1  12      109.71      120.96      4.08 o 
   5   1  12       79.11       90.84      3.84 o 
  -9   2  12       60.61       51.01      3.34 o 
  -8   2  12        6.04        5.73      2.24 o 
  -7   2  12        7.81        6.83      1.90 o 
  -6   2  12       67.41       64.75      6.28 o 
  -5   2  12        0.13       -1.09      1.09 o 
  -4   2  12      303.78      289.31      6.13 o 
  -3   2  12        3.25        3.48      0.98 o 
  -2   2  12        3.35        5.29      1.01 o 
  -1   2  12      283.79      288.10      4.81 o 
   0   2  12      110.81      111.32      2.99 o 
   1   2  12       45.57       36.67      2.25 o 
   2   2  12       18.70       11.52      1.71 o 
   3   2  12       12.69       18.41      2.40 o 
   4   2  12       65.96       65.28      3.22 o 
   5   2  12        2.96        2.53      1.94 o 
  -9   3  12       12.65       13.44      4.22 o 
  -8   3  12        0.02        1.14      2.37 o 
  -7   3  12       96.19       96.82      4.20 o 
  -6   3  12        6.49        6.36      2.56 o 
  -5   3  12       46.88       44.39      2.82 o 
  -4   3  12      249.30      247.91      5.49 o 
  -3   3  12        1.35        2.42      0.98 o 
  -2   3  12      143.70      134.45      3.65 o 
  -1   3  12        8.14       10.73      1.15 o 
   0   3  12       31.56       24.78      1.56 o 
   1   3  12      115.35      106.23      3.54 o 
   2   3  12        1.60       -1.08      1.25 o 
   3   3  12       51.06       74.10      3.32 o 
   4   3  12       24.92       27.92      3.75 o 
  -9   4  12       42.18       51.57      3.58 o 
  -8   4  12      118.41      123.00      4.80 o 
  -7   4  12       29.53       33.05      3.99 o 
  -6   4  12       51.82       51.01      4.42 o 
  -5   4  12      218.23      216.33      6.25 o 
  -4   4  12      426.55      446.89      8.47 o 
  -3   4  12       36.87       37.63      1.88 o 
  -2   4  12        3.00        3.63      0.98 o 
  -1   4  12      129.31      126.97      2.94 o 
   0   4  12       44.45       54.30      2.14 o 
   1   4  12       39.55       28.56      2.36 o 
   2   4  12        5.61        2.24      1.51 o 
   3   4  12        4.61        4.48      2.00 o 
   4   4  12       29.52       34.09      2.68 o 
  -9   5  12       51.18       43.22      4.27 o 
  -8   5  12        2.45        6.70      2.04 o 
  -7   5  12        0.02       -1.51      1.51 o 
  -6   5  12       22.72       29.48      3.78 o 
  -5   5  12       86.49       85.33      3.89 o 
  -4   5  12       13.56       14.49      2.11 o 
  -3   5  12        1.50        1.06      1.09 o 
  -2   5  12       20.52       16.83      1.37 o 
  -1   5  12        0.26       -1.00      1.00 o 
   0   5  12       12.80       11.10      2.49 o 
   1   5  12        0.22        0.42      1.30 o 
   2   5  12        0.02       -0.88      1.41 o 
   3   5  12        0.01        0.62      1.57 o 
  -8   6  12       18.73       14.38      2.42 o 
  -7   6  12       25.39       23.12      2.64 o 
  -6   6  12      260.80      275.67      7.55 o 
  -5   6  12      148.84      157.99      7.11 o 
  -4   6  12      133.81      130.23      3.92 o 
  -3   6  12        0.30        1.33      1.39 o 
  -2   6  12        0.16       -0.51      0.97 o 
  -1   6  12       21.77       31.41      1.81 o 
   0   6  12        5.60        5.76      1.57 o 
   1   6  12       18.31       15.00      1.94 o 
   2   6  12       26.09       29.77      2.42 o 
   3   6  12        0.20       -0.82      1.82 o 
  -8   7  12        8.18        7.84      3.17 o 
  -7   7  12       16.38       17.46      2.50 o 
  -6   7  12       37.22       43.57      3.16 o 
  -5   7  12        4.33        0.72      1.84 o 
  -4   7  12       96.23       98.58      3.53 o 
  -3   7  12       45.62       54.33      3.23 o 
  -2   7  12       14.93       13.48      1.55 o 
  -1   7  12       11.06       12.37      2.00 o 
   0   7  12        9.01       15.22      1.91 o 
   1   7  12       12.46        9.63      1.80 o 
   2   7  12       33.00       27.15      3.53 o 
  -7   8  12        1.81        0.03      2.04 o 
  -6   8  12        8.36        7.13      2.15 o 
  -5   8  12       18.64       24.06      3.31 o 
  -4   8  12        4.81        7.09      1.74 o 
  -3   8  12        3.27        5.53      1.55 o 
  -2   8  12       78.02       96.02      3.17 o 
  -1   8  12        0.67        1.20      1.77 o 
   0   8  12        7.83        8.47      1.80 o 
   1   8  12        8.75       13.93      2.56 o 
  -6   9  12       54.51       59.06      3.75 o 
  -5   9  12        2.63       -1.22      1.59 o 
  -4   9  12       16.75       16.40      3.23 o 
  -3   9  12        0.11        2.03      1.51 o 
  -2   9  12        1.00        0.34      1.90 o 
  -1   9  12       38.36       52.41      3.36 o 
  -5  10  12       38.70       50.63      6.72 o 
  -4  10  12        1.43        2.94      2.48 o 
  -3  10  12       16.93        8.96      4.48 o 
   0 -13  13       10.37       13.89      4.48 o 
   1 -13  13       14.49       16.37      3.63 o 
   2 -13  13       51.90       56.90      6.72 o 
  -2 -12  13       16.15       14.85      2.05 o 
  -1 -12  13        9.99       10.87      2.10 o 
   0 -12  13       58.26       60.07      5.27 o 
   1 -12  13        1.11       -1.41      2.04 o 
   2 -12  13       76.55       72.54      4.03 o 
   3 -12  13       17.70       25.01      2.82 o 
   4 -12  13       13.65       13.90      2.49 o 
  -3 -11  13       46.43       48.88      3.62 o 
  -2 -11  13        5.40        3.25      1.71 o 
  -1 -11  13       14.80       19.22      2.05 o 
   0 -11  13        9.85        6.80      2.04 o 
   1 -11  13        8.57        7.81      2.21 o 
   2 -11  13       66.32       71.11      3.86 o 
   3 -11  13       64.32       59.46      3.60 o 
   4 -11  13       61.86       73.64      3.96 o 
  -4 -10  13       14.19       16.47      2.05 o 
  -3 -10  13       99.80      111.69      4.08 o 
  -2 -10  13       38.08       33.42      2.66 o 
  -1 -10  13       33.39       29.95      3.36 o 
   0 -10  13       36.83       41.46      2.50 o 
   1 -10  13        1.21       -1.53      1.58 o 
   2 -10  13        9.19        9.84      2.23 o 
   3 -10  13        0.31        2.12      1.77 o 
   4 -10  13        0.53       -1.33      1.77 o 
   5 -10  13       39.32       45.06      3.27 o 
  -5  -9  13        1.96       -1.55      1.55 o 
  -4  -9  13        9.36        6.82      1.77 o 
  -3  -9  13       61.71       66.10      3.12 o 
  -2  -9  13       49.44       61.54      2.90 o 
  -1  -9  13       14.54        7.59      1.59 o 
   0  -9  13       29.94       28.21      2.21 o 
   1  -9  13       17.00       17.97      2.46 o 
   2  -9  13        1.87        2.29      3.05 o 
   3  -9  13       20.54       27.58      3.75 o 
   4  -9  13        1.02        2.23      1.77 o 
   5  -9  13        9.04       11.55      2.15 o 
  -6  -8  13        3.22        1.94      1.59 o 
  -5  -8  13        8.65        6.72      1.88 o 
  -4  -8  13        1.06       -1.02      1.36 o 
  -3  -8  13        1.37       -1.19      1.32 o 
  -2  -8  13       94.16       83.71      3.32 o 
  -1  -8  13      152.42      163.01      4.58 o 
   0  -8  13       49.41       65.38      3.37 o 
   1  -8  13       66.04       62.55      2.84 o 
   2  -8  13        0.10       -0.03      1.58 o 
   3  -8  13      173.00      161.25      5.32 o 
   4  -8  13        0.01        1.89      1.71 o 
   5  -8  13        0.00       -0.04      1.63 o 
   6  -8  13       10.45       12.13      3.14 o 
  -6  -7  13        1.50        1.01      1.62 o 
  -5  -7  13        0.75       -0.15      1.44 o 
  -4  -7  13        5.07        5.65      1.80 o 
  -3  -7  13      218.10      196.84      6.34 o 
  -2  -7  13       90.89       79.71      3.82 o 
  -1  -7  13       90.62       88.48      3.32 o 
   0  -7  13       40.23       34.69      2.22 o 
   1  -7  13      214.23      204.07      5.11 o 
   2  -7  13        0.00       -1.28      1.28 o 
   3  -7  13      129.01      127.73      7.38 o 
   4  -7  13        7.36       11.60      2.52 o 
   5  -7  13       22.28       25.47      3.17 o 
   6  -7  13       12.78        7.22      2.68 o 
  -7  -6  13       21.02       21.03      2.53 o 
  -6  -6  13       35.01       32.76      2.45 o 
  -5  -6  13       11.44       14.15      1.87 o 
  -4  -6  13        2.97        4.52      1.54 o 
  -3  -6  13        2.15        3.47      1.78 o 
  -2  -6  13      162.32      173.35      4.63 o 
  -1  -6  13      206.26      216.40      5.30 o 
   0  -6  13        3.40        7.97      1.50 o 
   1  -6  13        0.95       -1.10      1.17 o 
   2  -6  13        0.94        0.97      1.25 o 
   3  -6  13        1.87        1.29      1.51 o 
   4  -6  13        1.77        0.09      1.77 o 
   5  -6  13       12.74       12.99      4.26 o 
   6  -6  13        1.20        2.46      2.53 o 
  -7  -5  13        1.35        1.35      1.77 o 
  -6  -5  13        1.70        0.98      1.44 o 
  -5  -5  13       14.76       14.94      1.88 o 
  -4  -5  13      169.51      178.55      4.72 o 
  -3  -5  13       78.95       85.35      3.69 o 
  -2  -5  13        0.72        0.44      1.42 o 
  -1  -5  13     1483.93     1418.46     21.98 o 
   0  -5  13        7.75        7.46      1.57 o 
   1  -5  13        2.00        4.61      1.32 o 
   2  -5  13        3.55        2.70      1.36 o 
   3  -5  13       66.92       48.67      3.82 o 
   4  -5  13        6.91        4.80      1.39 o 
   5  -5  13       24.55       33.63      2.75 o 
   6  -5  13       45.80       59.90      3.60 o 
  -8  -4  13        6.37       11.75      2.80 o 
  -7  -4  13       10.73       15.45      2.30 o 
  -6  -4  13       20.59       23.07      2.11 o 
  -5  -4  13       33.54       32.00      2.22 o 
  -4  -4  13       77.62       70.56      2.95 o 
  -3  -4  13      177.18      174.50      4.50 o 
  -2  -4  13        8.76        8.63      1.59 o 
  -1  -4  13      255.70      273.25      6.08 o 
   0  -4  13      248.73      241.98      5.57 o 
   1  -4  13      118.55      110.01      3.50 o 
   2  -4  13      277.05      268.82      5.16 o 
   3  -4  13        4.75        2.66      1.13 o 
   4  -4  13       39.07       30.24      2.59 o 
   5  -4  13       11.64       10.21      2.11 o 
   6  -4  13        5.30        0.93      2.04 o 
  -8  -3  13        0.54       -0.26      2.15 o 
  -7  -3  13       48.54       46.92      3.30 o 
  -6  -3  13      283.43      290.48      7.47 o 
  -5  -3  13       24.91       20.20      2.00 o 
  -4  -3  13       39.51       30.02      2.08 o 
  -3  -3  13       61.59       66.57      4.14 o 
  -2  -3  13       96.09       89.60      5.30 o 
  -1  -3  13       18.79       25.70      1.56 o 
   0  -3  13        4.25        6.31      1.08 o 
   1  -3  13       30.84       36.72      1.84 o 
   2  -3  13      224.52      225.67      4.65 o 
   3  -3  13        2.52        1.23      1.16 o 
   4  -3  13        4.67        9.45      1.72 o 
   5  -3  13        1.01        1.37      1.77 o 
   6  -3  13       25.18       31.42      5.38 o 
  -8  -2  13       40.54       47.26      6.27 o 
  -7  -2  13        7.24        7.54      5.60 o 
  -6  -2  13        0.58       -0.31      1.63 o 
  -5  -2  13       95.19       93.83      3.33 o 
  -4  -2  13        4.10        3.02      1.42 o 
  -3  -2  13       20.39       20.51      1.30 o 
  -2  -2  13       71.06       65.64      2.50 o 
  -1  -2  13       56.61       57.80      2.29 o 
   0  -2  13      206.90      217.99      4.34 o 
   1  -2  13      151.69      155.21      3.65 o 
   2  -2  13        0.21        1.16      1.04 o 
   3  -2  13       25.31       18.16      1.85 o 
   4  -2  13       15.47       14.13      1.91 o 
   5  -2  13       57.54       61.02      3.18 o 
  -8  -1  13      105.58      104.43      5.60 o 
  -7  -1  13       41.03       48.36      6.50 o 
  -6  -1  13      115.86      109.53      4.91 o 
  -5  -1  13       61.79       69.90      2.90 o 
  -4  -1  13       14.24       15.70      1.97 o 
  -3  -1  13        0.72        0.87      0.90 o 
  -2  -1  13       75.64       76.31      2.24 o 
  -1  -1  13      522.49      519.01      8.22 o 
   0  -1  13      304.02      313.40      5.62 o 
   1  -1  13       10.88       19.00      1.94 o 
   2  -1  13       26.37       27.13      1.68 o 
   3  -1  13       31.28       25.59      2.08 o 
   4  -1  13        6.78       13.22      2.46 o 
   5  -1  13      121.37      154.73      4.82 o 
  -8   0  13       95.07       97.67      5.16 o 
  -7   0  13        0.07       -1.82      1.82 o 
  -6   0  13        9.47        7.81      1.54 o 
  -5   0  13       35.77       34.00      2.14 o 
  -4   0  13       53.79       58.51      2.35 o 
  -3   0  13      397.76      401.35      6.15 o 
  -2   0  13      188.18      190.62      3.70 o 
  -1   0  13        1.62       -0.27      1.03 o 
   0   0  13        1.55        1.89      1.05 o 
   1   0  13       57.79       45.49      2.22 o 
   2   0  13      111.56       93.06      3.37 o 
   3   0  13       50.28       47.75      2.65 o 
   4   0  13        2.80        2.27      1.57 o 
   5   0  13       10.65        9.64      2.08 o 
  -8   1  13       29.86       27.58      3.21 o 
  -7   1  13      330.53      352.51      8.76 o 
  -6   1  13       22.68       23.90      2.35 o 
  -5   1  13       50.15       46.39      2.39 o 
  -4   1  13      424.09      420.42      8.14 o 
  -3   1  13      322.04      337.35      5.51 o 
  -2   1  13      146.44      143.31      3.16 o 
  -1   1  13       12.38       12.77      1.30 o 
   0   1  13      410.62      366.98      6.41 o 
   1   1  13       13.99        6.41      1.20 o 
   2   1  13       24.11       24.85      1.98 o 
   3   1  13        2.00        0.83      1.39 o 
   4   1  13        3.95        3.69      1.73 o 
   5   1  13       26.33       24.27      2.88 o 
  -8   2  13       42.60       42.03      5.41 o 
  -7   2  13       11.25       14.03      2.17 o 
  -6   2  13        4.82        6.57      1.90 o 
  -5   2  13       62.69       64.84      2.88 o 
  -4   2  13       18.34       18.02      1.51 o 
  -3   2  13      272.34      286.58      4.93 o 
  -2   2  13      100.34       95.73      2.92 o 
  -1   2  13       23.31       21.06      1.49 o 
   0   2  13       16.81       15.42      1.41 o 
   1   2  13       14.44       11.66      1.81 o 
   2   2  13       45.02       50.30      2.68 o 
   3   2  13        2.03        2.01      1.57 o 
   4   2  13       51.32       54.35      3.43 o 
  -8   3  13        7.45        8.82      2.19 o 
  -7   3  13        4.97        7.17      2.04 o 
  -6   3  13       36.84       38.40      2.90 o 
  -5   3  13      149.64      152.82      5.23 o 
  -4   3  13       19.37       18.93      1.57 o 
  -3   3  13       35.21       36.85      1.85 o 
  -2   3  13        0.24        0.09      0.89 o 
  -1   3  13        0.22        0.86      1.05 o 
   0   3  13      101.10      104.03      3.02 o 
   1   3  13        4.94        3.86      1.48 o 
   2   3  13       53.76       54.29      2.89 o 
   3   3  13       23.28       24.08      2.27 o 
   4   3  13       27.04       24.31      3.98 o 
  -8   4  13        1.91        3.68      2.04 o 
  -7   4  13       22.11       22.03      2.56 o 
  -6   4  13       72.47       87.49      4.09 o 
  -5   4  13       51.34       60.66      5.00 o 
  -4   4  13       77.69       82.28      2.80 o 
  -3   4  13       10.51        4.19      1.24 o 
  -2   4  13       96.15       96.82      2.70 o 
  -1   4  13       84.31       92.79      2.81 o 
   0   4  13       10.21       16.68      1.81 o 
   1   4  13       25.99       28.67      2.17 o 
   2   4  13       47.92       58.17      2.94 o 
   3   4  13       22.46       16.15      2.20 o 
  -8   5  13        0.47        0.49      1.90 o 
  -7   5  13       20.50       20.89      2.62 o 
  -6   5  13        0.21       -0.01      2.43 o 
  -5   5  13       16.82       13.55      2.30 o 
  -4   5  13       89.08       85.61      3.30 o 
  -3   5  13       68.82       62.98      2.52 o 
  -2   5  13        3.53        1.92      1.26 o 
  -1   5  13      202.76      191.76      4.29 o 
   0   5  13       15.91       19.08      1.97 o 
   1   5  13       29.12       29.85      2.29 o 
   2   5  13       10.45        8.83      1.95 o 
  -8   6  13       19.21       24.64      5.38 o 
  -7   6  13       29.68       34.98      3.07 o 
  -6   6  13      123.06      133.40      5.20 o 
  -5   6  13        4.74        6.49      2.27 o 
  -4   6  13       32.10       39.96      2.39 o 
  -3   6  13       32.75       34.83      2.05 o 
  -2   6  13       23.75       20.47      1.66 o 
  -1   6  13       11.01       12.24      1.83 o 
   0   6  13       57.02       71.96      4.15 o 
   1   6  13       43.11       59.02      3.26 o 
   2   6  13       19.91       27.16      3.02 o 
  -7   7  13        9.44       10.24      2.37 o 
  -6   7  13        3.26        3.45      2.04 o 
  -5   7  13       26.84       31.24      2.47 o 
  -4   7  13       48.75       53.94      2.85 o 
  -3   7  13        1.46        0.35      1.48 o 
  -2   7  13        1.30        0.04      1.30 o 
  -1   7  13        1.95        5.23      1.82 o 
   0   7  13        3.05        4.61      1.60 o 
   1   7  13       12.49       16.52      2.67 o 
  -6   8  13       11.52        5.15      2.17 o 
  -5   8  13        6.16        9.20      1.89 o 
  -4   8  13       12.25        9.53      1.89 o 
  -3   8  13        0.11       -0.42      1.45 o 
  -2   8  13       39.11       45.54      2.81 o 
  -1   8  13       16.31       19.47      2.56 o 
  -4   9  13        9.18       11.51      2.90 o 
  -3   9  13       25.59       28.67      5.82 o 
  -1 -12  14       21.76       26.43      5.38 o 
   0 -12  14        0.91        0.00      3.58 o 
   1 -12  14        6.65        6.72      4.03 o 
   2 -12  14       14.85       22.85      4.93 o 
  -2 -11  14       24.26       27.71      2.43 o 
  -1 -11  14       27.81       22.75      2.26 o 
   0 -11  14       21.99       30.70      3.86 o 
   1 -11  14      126.22      147.32      5.58 o 
   2 -11  14       31.03       30.70      2.96 o 
   3 -11  14       27.43       31.36      5.17 o 
  -4 -10  14        9.95       11.31      2.41 o 
  -3 -10  14       12.17       13.07      2.07 o 
  -2 -10  14      157.19      152.21      5.69 o 
  -1 -10  14        1.26        1.38      1.62 o 
   0 -10  14        0.01       -0.64      1.52 o 
   1 -10  14       20.68       22.10      2.64 o 
   2 -10  14       12.90        9.44      2.23 o 
   3 -10  14        1.40        4.39      2.83 o 
   4 -10  14        2.42       -0.02      2.33 o 
  -4  -9  14       16.66       17.84      2.16 o 
  -3  -9  14       12.32       13.64      2.05 o 
  -2  -9  14        1.30        1.59      1.54 o 
  -1  -9  14       76.57       91.82      3.63 o 
   0  -9  14        0.12       -1.28      1.28 o 
   1  -9  14       17.49       23.74      2.56 o 
   2  -9  14      208.43      211.06      6.46 o 
   3  -9  14        7.22        6.64      1.97 o 
   4  -9  14        1.73        1.03      1.84 o 
  -5  -8  14        7.12       10.98      2.00 o 
  -4  -8  14       27.28       34.22      2.50 o 
  -3  -8  14        1.74        7.37      1.72 o 
  -2  -8  14        7.98       10.63      1.77 o 
  -1  -8  14       40.76       45.20      2.60 o 
   0  -8  14       84.31       74.94      3.22 o 
   1  -8  14       31.54       38.94      2.50 o 
   2  -8  14       13.43       14.47      2.30 o 
   3  -8  14        0.59        0.17      1.71 o 
   4  -8  14        9.12        4.07      1.89 o 
   5  -8  14        4.01        8.96      2.85 o 
  -6  -7  14       31.72       35.55      2.67 o 
  -5  -7  14       96.46       92.11      5.43 o 
  -4  -7  14       14.58       19.60      2.46 o 
  -3  -7  14       28.79       34.66      2.46 o 
  -2  -7  14       79.94       84.14      3.45 o 
  -1  -7  14       49.68       51.50      2.72 o 
   0  -7  14       13.06       10.84      1.73 o 
   1  -7  14      185.95      187.27      5.08 o 
   2  -7  14       24.04       33.81      2.85 o 
   3  -7  14       98.86       99.77      4.27 o 
   4  -7  14        0.09       -1.52      1.52 o 
   5  -7  14       35.37       29.29      3.63 o 
  -6  -6  14        0.94        3.69      1.68 o 
  -5  -6  14       90.21      100.31      3.73 o 
  -4  -6  14        2.74        3.51      1.59 o 
  -3  -6  14      229.76      230.28      5.95 o 
  -2  -6  14        0.88       -0.04      1.24 o 
  -1  -6  14       29.92       24.77      2.10 o 
   0  -6  14        0.79       -1.55      1.55 o 
   1  -6  14        9.19       10.64      1.73 o 
   2  -6  14        1.47        0.59      1.66 o 
   3  -6  14       31.68       24.72      2.37 o 
   4  -6  14       12.23       13.11      2.11 o 
   5  -6  14        6.96        7.39      2.85 o 
  -7  -5  14        4.93        3.01      1.96 o 
  -6  -5  14        1.38       -1.16      1.50 o 
  -5  -5  14        8.91        4.33      1.59 o 
  -4  -5  14       66.61       70.78      3.12 o 
  -3  -5  14       18.99       19.92      2.00 o 
  -2  -5  14       31.91       37.53      2.46 o 
  -1  -5  14      163.26      178.11      4.78 o 
   0  -5  14        7.13        8.51      1.64 o 
   1  -5  14       38.83       39.52      2.32 o 
   2  -5  14      178.46      206.53      6.08 o 
   3  -5  14       47.71       52.24      2.72 o 
   4  -5  14        3.36        1.34      3.14 o 
   5  -5  14        8.86       12.55      3.17 o 
  -7  -4  14       35.57       43.73      3.14 o 
  -6  -4  14       10.49       13.15      2.09 o 
  -5  -4  14        0.43        1.77      1.75 o 
  -4  -4  14      121.74      139.69      4.22 o 
  -3  -4  14      113.81      106.32      3.63 o 
  -2  -4  14       44.79       48.34      2.54 o 
  -1  -4  14       15.83       21.38      2.05 o 
   0  -4  14       67.10       65.61      2.87 o 
   1  -4  14       41.96       36.40      2.32 o 
   2  -4  14        4.80        8.46      1.67 o 
   3  -4  14        0.02        0.27      1.36 o 
   4  -4  14        0.84        0.71      1.71 o 
   5  -4  14        0.03        0.01      2.01 o 
  -7  -3  14       30.89       29.93      3.44 o 
  -6  -3  14       18.10       17.99      2.43 o 
  -5  -3  14      108.54      120.20      3.90 o 
  -4  -3  14        1.75        3.25      1.48 o 
  -3  -3  14        0.82       -0.13      1.29 o 
  -2  -3  14      136.00      150.64      5.11 o 
  -1  -3  14       64.70       60.28      2.67 o 
   0  -3  14       45.75       37.13      3.30 o 
   1  -3  14       56.17       61.64      2.41 o 
   2  -3  14        4.86        1.04      1.13 o 
   3  -3  14      198.86      211.63      5.38 o 
   4  -3  14      103.96      136.90      4.51 o 
   5  -3  14       19.15       25.46      2.70 o 
  -8  -2  14        2.06        3.61      2.57 o 
  -7  -2  14        5.91        4.48      2.24 o 
  -6  -2  14      128.76      131.05      4.80 o 
  -5  -2  14       10.29        8.77      2.04 o 
  -4  -2  14      159.45      141.78      4.12 o 
  -3  -2  14       96.28      110.20      3.65 o 
  -2  -2  14       49.13       45.19      2.49 o 
  -1  -2  14       33.21       31.98      1.77 o 
   0  -2  14       16.19       15.60      1.71 o 
   1  -2  14       49.13       36.28      2.38 o 
   2  -2  14       38.84       30.45      1.84 o 
   3  -2  14       65.33       69.15      3.05 o 
   4  -2  14       14.10       16.79      2.12 o 
   5  -2  14        1.72       -2.04      2.04 o 
  -8  -1  14       11.15       13.73      2.90 o 
  -7  -1  14       58.85       56.43      5.60 o 
  -6  -1  14        5.29        5.68      1.77 o 
  -5  -1  14       14.13       15.95      2.09 o 
  -4  -1  14      199.04      184.26      4.82 o 
  -3  -1  14        0.16        0.20      0.93 o 
  -2  -1  14      101.53      103.83      2.96 o 
  -1  -1  14       28.90       26.27      1.66 o 
   0  -1  14        7.27        4.27      1.18 o 
   1  -1  14       18.70       24.90      1.63 o 
   2  -1  14       14.66       16.67      1.85 o 
   3  -1  14        6.48       10.56      1.80 o 
   4  -1  14       62.18       70.74      3.39 o 
  -8   0  14       10.34        8.32      2.90 o 
  -7   0  14       11.24        7.06      2.48 o 
  -6   0  14        2.94        5.11      2.46 o 
  -5   0  14      141.04      136.67      4.11 o 
  -4   0  14      309.08      304.55      5.73 o 
  -3   0  14       21.04       18.88      1.48 o 
  -2   0  14       34.54       29.95      1.55 o 
  -1   0  14       51.03       53.99      2.21 o 
   0   0  14       23.31       24.61      1.68 o 
   1   0  14      254.96      247.53      5.04 o 
   2   0  14       28.16       29.42      2.31 o 
   3   0  14       48.75       51.80      2.91 o 
   4   0  14       10.89        6.50      1.85 o 
  -8   1  14       13.33       11.93      2.90 o 
  -7   1  14       51.59       52.24      4.20 o 
  -6   1  14        0.20       -1.62      1.62 o 
  -5   1  14        0.21        0.14      1.34 o 
  -4   1  14       55.88       58.95      3.74 o 
  -3   1  14       61.58       70.95      2.27 o 
  -2   1  14       13.98       16.07      1.31 o 
  -1   1  14        3.32        2.43      1.13 o 
   0   1  14       25.34       29.91      1.80 o 
   1   1  14        8.68        8.02      1.62 o 
   2   1  14       13.24       10.23      1.80 o 
   3   1  14       23.09       21.54      2.18 o 
   4   1  14       11.30       12.44      2.83 o 
  -8   2  14        0.00        1.47      1.97 o 
  -7   2  14        0.34       -1.71      1.71 o 
  -6   2  14       50.58       49.58      3.23 o 
  -5   2  14        4.11        2.30      1.89 o 
  -4   2  14       10.83        9.89      1.46 o 
  -3   2  14      441.88      424.49      7.33 o 
  -2   2  14        6.36        6.43      1.23 o 
  -1   2  14       44.98       46.84      2.67 o 
   0   2  14       15.43       11.83      1.42 o 
   1   2  14       56.24       60.47      2.85 o 
   2   2  14       17.41       13.74      2.24 o 
   3   2  14       10.51       16.86      2.22 o 
  -8   3  14       11.92       12.77      3.48 o 
  -7   3  14        0.23        0.36      1.84 o 
  -6   3  14        0.28       -1.79      1.79 o 
  -5   3  14        9.03       10.95      2.09 o 
  -4   3  14       14.19       11.78      1.76 o 
  -3   3  14       88.31       92.47      3.43 o 
  -2   3  14       68.34       62.37      2.20 o 
  -1   3  14       45.80       41.12      2.12 o 
   0   3  14       11.89        8.32      1.65 o 
   1   3  14       44.30       49.51      3.17 o 
   2   3  14       18.94       22.52      2.22 o 
   3   3  14        6.61        9.86      2.39 o 
  -7   4  14        5.81        7.46      2.17 o 
  -6   4  14        3.06        2.55      1.97 o 
  -5   4  14        5.91        6.49      2.04 o 
  -4   4  14       31.09       27.72      2.05 o 
  -3   4  14        1.40        2.80      1.24 o 
  -2   4  14        4.75        3.56      1.30 o 
  -1   4  14       20.89       23.44      1.69 o 
   0   4  14       59.00       58.99      2.97 o 
   1   4  14        7.15        9.78      1.83 o 
   2   4  14       14.65       12.66      2.03 o 
  -7   5  14       77.54       82.55      6.52 o 
  -6   5  14        1.85        0.41      1.89 o 
  -5   5  14       47.74       45.39      2.62 o 
  -4   5  14       29.72       38.23      3.17 o 
  -3   5  14       16.85       20.41      1.90 o 
  -2   5  14       43.53       38.94      2.11 o 
  -1   5  14       52.62       55.80      2.82 o 
   0   5  14       14.11       13.27      1.83 o 
   1   5  14        1.92       -0.36      1.51 o 
  -6   6  14       32.07       31.55      2.96 o 
  -5   6  14      112.10      110.75      3.94 o 
  -4   6  14       31.72       31.69      2.31 o 
  -3   6  14       47.36       50.33      2.77 o 
  -2   6  14       31.67       37.90      2.21 o 
  -1   6  14        0.63        2.13      1.72 o 
   0   6  14       97.85      104.31      3.92 o 
  -6   7  14        0.00        1.74      2.68 o 
  -5   7  14        7.67        7.69      1.98 o 
  -4   7  14       22.60       26.71      2.28 o 
  -3   7  14        3.14        5.89      1.82 o 
  -2   7  14       24.52       22.24      2.24 o 
  -1   7  14        0.00        0.47      2.57 o 
  -1 -11  15        9.12       13.42      3.36 o 
   0 -11  15       25.97       21.95      5.38 o 
   1 -11  15       35.21       42.12      6.27 o 
  -2 -10  15       17.78       21.22      2.39 o 
  -1 -10  15       70.81       77.80      3.56 o 
   0 -10  15       10.11        8.44      2.37 o 
   1 -10  15        9.33        7.96      2.23 o 
   2 -10  15        9.92       14.65      2.41 o 
   3 -10  15        0.31       -1.79      3.58 o 
  -4  -9  15        0.37        0.57      2.19 o 
  -3  -9  15        1.54        2.70      1.59 o 
  -2  -9  15        0.31        0.14      1.59 o 
  -1  -9  15       14.85       12.10      2.05 o 
   0  -9  15        0.01       -1.40      1.54 o 
   1  -9  15       18.38       22.66      4.06 o 
   2  -9  15        7.13       10.36      2.30 o 
   3  -9  15        0.07       -0.33      2.19 o 
  -4  -8  15       14.10       17.53      2.22 o 
  -3  -8  15       11.06        8.91      1.91 o 
  -2  -8  15       27.84       34.66      2.50 o 
  -1  -8  15        0.80        2.63      2.39 o 
   0  -8  15        0.00        0.38      2.07 o 
   1  -8  15        2.79        2.04      2.00 o 
   2  -8  15        7.01        4.59      1.90 o 
   3  -8  15       38.15       49.41      4.51 o 
   4  -8  15       49.78       48.54      4.08 o 
  -5  -7  15       45.64       48.91      2.99 o 
  -4  -7  15       10.36       15.19      2.10 o 
  -3  -7  15      113.10      129.78      4.35 o 
  -2  -7  15       31.43       24.53      2.22 o 
  -1  -7  15        6.06        4.55      1.64 o 
   0  -7  15        4.15        3.02      1.54 o 
   1  -7  15        9.42        8.42      1.82 o 
   2  -7  15       24.05       19.04      2.43 o 
   3  -7  15       17.72       16.56      2.64 o 
   4  -7  15        0.59        1.67      2.36 o 
  -6  -6  15        1.07        2.02      3.36 o 
  -5  -6  15        8.00        9.83      1.95 o 
  -4  -6  15      125.87      129.18      4.35 o 
  -3  -6  15       17.47       16.49      2.10 o 
  -2  -6  15        0.47        1.26      1.48 o 
  -1  -6  15        7.06        6.71      1.73 o 
   0  -6  15        0.54       -0.63      1.41 o 
   1  -6  15        2.84        5.03      1.59 o 
   2  -6  15       18.99       23.70      2.22 o 
   3  -6  15        0.96       -0.55      1.58 o 
   4  -6  15       58.87       60.40      4.75 o 
  -6  -5  15        8.67        5.82      2.17 o 
  -5  -5  15       25.61       25.86      2.65 o 
  -4  -5  15        6.25        3.80      1.81 o 
  -3  -5  15       27.61       28.28      2.33 o 
  -2  -5  15        6.08        3.51      1.54 o 
  -1  -5  15       62.12       70.52      3.12 o 
   0  -5  15       24.42       24.22      2.14 o 
   1  -5  15        5.16        2.26      1.62 o 
   2  -5  15       54.14       53.57      3.62 o 
   3  -5  15       17.54       26.61      2.64 o 
   4  -5  15       22.54       27.38      3.63 o 
  -6  -4  15        2.65       -0.38      1.77 o 
  -5  -4  15       12.57       16.08      2.03 o 
  -4  -4  15       10.38        9.87      2.52 o 
  -3  -4  15      124.92      119.60      3.95 o 
  -2  -4  15        6.98        5.75      1.92 o 
  -1  -4  15       64.24       73.01      3.56 o 
   0  -4  15        9.03        5.85      1.59 o 
   1  -4  15        5.52        4.23      1.47 o 
   2  -4  15       22.65       21.03      2.08 o 
   3  -4  15       40.83       57.20      3.62 o 
   4  -4  15       13.17       15.01      3.17 o 
  -7  -3  15       20.34       21.83      3.44 o 
  -6  -3  15        5.08        5.02      2.04 o 
  -5  -3  15       50.51       52.56      3.34 o 
  -4  -3  15      162.55      171.80      4.84 o 
  -3  -3  15        5.38        5.67      1.57 o 
  -2  -3  15        0.12       -1.25      1.25 o 
  -1  -3  15       32.64       39.01      2.40 o 
   0  -3  15        1.00        0.89      1.39 o 
   1  -3  15        0.43       -1.32      1.32 o 
   2  -3  15        8.36        4.21      1.94 o 
   3  -3  15        0.12       -1.32      1.89 o 
   4  -3  15       39.63       50.34      3.42 o 
  -7  -2  15        5.09        8.51      4.26 o 
  -6  -2  15        1.98       -0.95      2.31 o 
  -5  -2  15        0.47       -1.51      1.51 o 
  -4  -2  15       60.71       68.44      4.40 o 
  -3  -2  15       15.37       17.97      1.91 o 
  -2  -2  15        0.79       -0.46      1.32 o 
  -1  -2  15      171.39      179.77      5.69 o 
   0  -2  15       69.15       67.91      3.30 o 
   1  -2  15        4.82        3.66      1.21 o 
   2  -2  15       28.92       36.75      2.46 o 
   3  -2  15        0.41       -0.19      1.52 o 
   4  -2  15       14.27       17.74      2.64 o 
  -7  -1  15        2.80       -0.90      4.03 o 
  -6  -1  15       48.08       42.63      3.88 o 
  -5  -1  15        0.09        0.17      1.55 o 
  -4  -1  15        8.48        8.84      1.90 o 
  -3  -1  15        5.07        4.35      1.51 o 
  -2  -1  15       74.21       76.32      4.01 o 
  -1  -1  15       11.93       12.77      1.43 o 
   0  -1  15       79.90       75.90      2.65 o 
   1  -1  15       13.25       12.25      1.44 o 
   2  -1  15        6.07        9.32      1.85 o 
   3  -1  15        0.71       -1.39      1.39 o 
  -7   0  15       89.45       97.41      5.48 o 
  -6   0  15        7.63        3.41      2.24 o 
  -5   0  15        4.57        1.87      1.68 o 
  -4   0  15        0.03        0.04      1.51 o 
  -3   0  15       29.37       36.17      1.77 o 
  -2   0  15        7.36        7.24      1.57 o 
  -1   0  15       58.37       52.83      2.25 o 
   0   0  15        5.06        7.54      1.39 o 
   1   0  15       57.83       44.37      2.54 o 
   2   0  15       18.71       19.75      2.08 o 
   3   0  15       13.26       13.01      2.03 o 
  -7   1  15       64.22       65.92      4.72 o 
  -6   1  15        0.72        0.00      2.91 o 
  -5   1  15       99.75       93.39      3.43 o 
  -4   1  15        0.23       -0.89      1.16 o 
  -3   1  15       16.27       18.27      1.60 o 
  -2   1  15        0.00       -1.08      1.08 o 
  -1   1  15       27.10       26.32      1.75 o 
   0   1  15       59.56       55.99      2.44 o 
   1   1  15       28.68       21.72      2.40 o 
   2   1  15       28.82       27.79      2.52 o 
   3   1  15       28.69       36.37      2.68 o 
  -7   2  15       22.94       24.18      3.59 o 
  -6   2  15       36.21       33.70      3.57 o 
  -5   2  15        5.11        5.54      1.65 o 
  -4   2  15        0.06       -1.05      1.15 o 
  -3   2  15        1.80        4.01      1.27 o 
  -2   2  15       19.91       21.89      1.72 o 
  -1   2  15       92.48       97.13      3.19 o 
   0   2  15       69.30       74.80      3.88 o 
   1   2  15        1.02        1.26      1.48 o 
   2   2  15       13.73       10.83      1.97 o 
  -7   3  15        7.86        4.93      3.58 o 
  -6   3  15        0.71        0.17      1.82 o 
  -5   3  15       18.89       11.60      2.65 o 
  -4   3  15       29.24       27.94      1.96 o 
  -3   3  15        7.49        9.42      1.46 o 
  -2   3  15        0.02       -1.17      1.20 o 
  -1   3  15        4.79        6.73      1.41 o 
   0   3  15       10.52       16.07      2.52 o 
   1   3  15       12.58        9.05      1.78 o 
  -6   4  15       11.67       13.67      2.43 o 
  -5   4  15       26.11       26.04      2.21 o 
  -4   4  15        3.78        5.78      1.55 o 
  -3   4  15       28.22       36.22      2.08 o 
  -2   4  15        5.17        5.58      1.62 o 
  -1   4  15       44.75       45.19      2.57 o 
   0   4  15       21.07       30.50      2.42 o 
   1   4  15       14.75       12.89      1.96 o 
  -6   5  15       50.76       43.89      4.59 o 
  -5   5  15       11.81       14.02      2.01 o 
  -4   5  15        4.57        8.59      1.78 o 
  -3   5  15        1.09        0.75      1.32 o 
  -2   5  15       14.51       16.77      2.25 o 
  -1   5  15        3.27        3.71      1.86 o 
   0   5  15        0.16        3.80      1.88 o 
  -5   6  15        1.57       -0.74      1.52 o 
  -4   6  15       22.61       29.46      3.43 o 
  -3   6  15        1.72        4.17      1.58 o 
  -2   6  15       12.60       12.73      2.25 o 
  -2  -9  16        8.51       11.63      4.96 o 
  -1  -9  16       27.19       27.01      3.33 o 
   0  -9  16       91.59      101.26      4.85 o 
   1  -9  16       29.78       33.16      3.76 o 
  -3  -8  16        2.02        1.05      2.07 o 
  -2  -8  16       13.35       11.79      2.11 o 
  -1  -8  16       14.35       15.32      2.22 o 
   0  -8  16      155.55      199.74      5.65 o 
   1  -8  16       19.44       20.14      2.64 o 
   2  -8  16        0.30        0.70      2.15 o 
  -4  -7  16        4.15        2.90      2.15 o 
  -3  -7  16       63.26       57.13      3.12 o 
  -2  -7  16        0.07       -0.30      1.48 o 
  -1  -7  16        0.47       -1.50      1.50 o 
   0  -7  16        7.96        8.34      1.91 o 
   1  -7  16        0.31        1.31      1.64 o 
   2  -7  16        0.54        0.19      1.71 o 
   3  -7  16       22.58       28.67      5.38 o 
  -5  -6  16      157.49      185.51      6.46 o 
  -4  -6  16       13.51       18.97      2.27 o 
  -3  -6  16       17.02       16.22      3.56 o 
  -2  -6  16        9.14       14.05      1.95 o 
  -1  -6  16        3.58        2.41      1.68 o 
   0  -6  16       92.32      107.99      4.53 o 
   1  -6  16      130.94      137.37      4.55 o 
   2  -6  16       20.61       30.34      2.90 o 
   3  -6  16        1.45        1.02      2.15 o 
  -5  -5  16       10.45       13.58      2.14 o 
  -4  -5  16       39.96       49.58      2.87 o 
  -3  -5  16        1.60        2.10      2.20 o 
  -2  -5  16       16.15       17.94      2.08 o 
  -1  -5  16       67.35       82.76      3.55 o 
   0  -5  16      109.16      119.95      4.22 o 
   1  -5  16       39.50       40.93      3.62 o 
   2  -5  16        6.27        6.84      1.85 o 
   3  -5  16       28.16       31.36      5.38 o 
  -5  -4  16       40.91       42.10      3.16 o 
  -4  -4  16        6.96        6.64      1.80 o 
  -3  -4  16        0.02        2.34      1.47 o 
  -2  -4  16        1.75       -1.34      1.34 o 
  -1  -4  16        1.83       -1.15      1.42 o 
   0  -4  16       30.26       34.39      2.50 o 
   1  -4  16        0.06        1.43      1.47 o 
   2  -4  16       41.53       44.29      2.73 o 
   3  -4  16       35.64       44.33      4.27 o 
  -6  -3  16      147.93      162.39      7.40 o 
  -5  -3  16       27.29       26.06      2.70 o 
  -4  -3  16       23.72       26.22      2.31 o 
  -3  -3  16        2.39        2.93      1.59 o 
  -2  -3  16        9.97        8.94      1.65 o 
  -1  -3  16        8.99        8.10      1.68 o 
   0  -3  16       12.40        9.18      1.75 o 
   1  -3  16        1.55        2.84      1.62 o 
   2  -3  16       12.90       13.53      2.49 o 
   3  -3  16        0.02        2.06      2.68 o 
  -6  -2  16       15.94       14.64      2.90 o 
  -5  -2  16        6.90        8.25      2.09 o 
  -4  -2  16       25.37       24.71      2.64 o 
  -3  -2  16        2.26        4.25      1.53 o 
  -2  -2  16       15.56       15.88      1.95 o 
  -1  -2  16       22.73       21.71      2.17 o 
   0  -2  16       23.23       24.34      2.14 o 
   1  -2  16       77.95      103.48      6.02 o 
   2  -2  16        1.90        2.86      2.04 o 
   3  -2  16        4.54        1.53      2.68 o 
  -6  -1  16       20.55       19.51      3.32 o 
  -5  -1  16       13.50       15.87      3.21 o 
  -4  -1  16        1.23        4.42      1.89 o 
  -3  -1  16       24.54       24.02      2.20 o 
  -2  -1  16        7.62        8.18      1.68 o 
  -1  -1  16        1.57        0.02      2.26 o 
   0  -1  16       19.16       22.85      2.26 o 
   1  -1  16       43.46       50.96      3.69 o 
   2  -1  16        8.04        9.19      1.91 o 
  -6   0  16        0.06       -0.36      2.24 o 
  -5   0  16       51.01       61.77      3.46 o 
  -4   0  16        6.36        4.75      1.82 o 
  -3   0  16        3.55        1.57      1.77 o 
  -2   0  16        7.72        4.59      2.20 o 
  -1   0  16        0.01       -0.27      1.18 o 
   0   0  16       77.12       74.60      2.82 o 
   1   0  16       11.95       10.58      1.94 o 
   2   0  16        1.81       -1.11      1.48 o 
  -6   1  16        7.73        8.06      4.93 o 
  -5   1  16        0.16        1.61      4.26 o 
  -4   1  16        3.79        1.31      2.65 o 
  -3   1  16        1.80        1.54      1.54 o 
  -2   1  16       14.02       15.39      1.71 o 
  -1   1  16        1.04        0.13      1.20 o 
   0   1  16        4.54        2.32      1.47 o 
   1   1  16        4.94        4.16      1.94 o 
  -6   2  16       40.10       43.01      6.27 o 
  -5   2  16        3.36        5.19      1.68 o 
  -4   2  16       25.56       29.45      1.91 o 
  -3   2  16       64.40       61.05      2.55 o 
  -2   2  16       14.27       20.50      3.82 o 
  -1   2  16       16.93       14.66      1.68 o 
   0   2  16       43.73       52.85      2.94 o 
   1   2  16       34.49       38.74      2.68 o 
  -5   3  16        8.35        4.04      1.94 o 
  -4   3  16       13.55       13.86      1.89 o 
  -3   3  16       26.91       38.75      2.24 o 
  -2   3  16        0.04        1.24      1.51 o 
  -1   3  16       44.74       52.06      2.80 o 
   0   3  16       26.32       29.75      2.43 o 
  -5   4  16        6.94        6.27      4.48 o 
  -4   4  16        0.79        0.42      1.51 o 
  -3   4  16       20.65       22.86      1.93 o 
  -2   4  16       11.30       18.11      1.97 o 
  -1   4  16       23.96       29.69      2.96 o 
  -2  -7  17        2.86        3.51      2.23 o 
  -1  -7  17        1.33        0.98      1.82 o 
   0  -7  17       18.89       32.65      2.78 o 
  -3  -6  17        6.09        2.53      2.92 o 
  -2  -6  17        3.11        3.49      1.72 o 
  -1  -6  17       19.19       20.97      2.46 o 
   0  -6  17        1.86       -1.59      1.59 o 
   1  -6  17        0.37        1.95      1.72 o 
  -4  -5  17        0.02       -1.73      3.58 o 
  -3  -5  17       18.96       18.27      2.23 o 
  -2  -5  17       10.99        7.80      2.00 o 
  -1  -5  17       27.93       28.34      2.50 o 
   0  -5  17       15.19       15.80      2.08 o 
   1  -5  17        0.36        0.24      1.71 o 
  -4  -4  17        8.96       15.27      3.16 o 
  -3  -4  17       22.43       23.27      2.31 o 
  -2  -4  17        2.85        1.68      1.51 o 
  -1  -4  17        0.03       -0.61      1.51 o 
   0  -4  17        0.22        0.48      1.51 o 
   1  -4  17        6.23        6.98      1.85 o 
  -4  -3  17       88.66       79.92      4.19 o 
  -3  -3  17        7.97        6.19      1.82 o 
  -2  -3  17       21.54       17.91      2.17 o 
  -1  -3  17        2.80        7.36      1.77 o 
   0  -3  17        0.57       -1.75      1.75 o 
   1  -3  17       54.80       64.39      3.23 o 
  -5  -2  17        0.02       -1.85      2.48 o 
  -4  -2  17        1.66       -1.42      1.77 o 
  -3  -2  17       20.11       18.19      2.16 o 
  -2  -2  17       60.85       70.41      3.30 o 
  -1  -2  17        1.87       -0.64      1.68 o 
   0  -2  17        0.34       -0.63      1.44 o 
   1  -2  17        0.43        0.02      1.89 o 
  -5  -1  17        0.66        3.39      2.48 o 
  -4  -1  17       38.04       43.07      3.28 o 
  -3  -1  17        9.89       11.63      4.33 o 
  -2  -1  17       89.97      103.43      3.91 o 
  -1  -1  17        0.22       -1.35      1.35 o 
   0  -1  17        5.19        5.40      2.07 o 
   1  -1  17        4.28        8.03      2.49 o 
  -5   0  17       20.03       18.37      5.38 o 
  -4   0  17       10.92       10.40      2.21 o 
  -3   0  17       25.20       29.73      2.88 o 
  -2   0  17        0.25        1.16      1.59 o 
  -1   0  17        4.22        3.91      1.71 o 
   0   0  17        5.65        5.20      2.21 o 
  -4   1  17        2.11        0.09      2.24 o 
  -3   1  17       32.84       27.97      2.75 o 
  -2   1  17       64.62       75.56      4.01 o 
  -1   1  17       63.46       62.35      2.69 o 
  -3   2  17        4.43        6.13      1.74 o 
  -2   2  17        9.14        7.10      1.69 o 
                                                 
